# Supplementary material for: Paediatric obesity: a systematic review and pathway mapping of metabolic alterations underlying early disease processes
Source: Mol Med. 2021 Nov 6;27:145. doi: 10.1186/s10020-021-00394-0 (PMC8571978; doi:10.1186/s10020-021-00394-0)
Supplement: Supplementary file 2 — Additional file 2. Table S1. Database including all data extracted from selected studies. Database concerning altered metabolites in paediatric patients with overweight and obesity in separate excel file, including first author and title, year of publication, continent, country of the study, study design, sample size, diagnostic criteria, characteristics of the study populations (age, Tanner stage and sex), analytical technique, biological matrix studied and quantitative findings, if these were available. [file 10020_2021_394_MOESM2_ESM.xlsx]

## Sheet: LEGEND
Metabolites in green are the key metabolites studied in the respective articles
OB	Obese
NW	Normal-weight
CMH	Cardiometabolically healthy individuals (having 0 or one of cardiometabolic abnormalities)
CMA	Cardiometabolically abnormal individuals (having 2 or more cardiometabolic abnormalities)
MUO	Metabolically unhealthy obese meeting 1 or more criteria of CVD risk factors
OBMS	Obese suffering metabolic syndrome
IR	Insulin resistant
SOB	Severely obese
M	Male
F	Female
CCC	Cross sectional Case-Control
CC	Cross sectional Cohort
CL	Cohort Longitudinal
CCL	Case-Control longitudinal
MetS	Metabolic syndrome (Presence of >=3 of the following criteria: WC >=90th percentile, fasting glucose >=110mg/dL, blood pressure >=90th percentile, triglyceride >=110 mg/dL and HDL =<40 mg/dL)
H	Healthy participants (in the case of cohort studies)

## Sheet: ASIA
Reference paper (author, year, journal and name)	Year of publication	Country of the study	Compound name	Compound class (HMDB/LIPID MAPS)	MK	KEGG	CHEBI	ID TIER	Chemical formula	logP	Detectable in feces (HMDB)	Matrix	Measurement technique	Study design	OGTT performed (x indicates yes)	Age range	Pubertal stage	BMI diagnostic criteria	BMI (kg/m2)	BMI z-score	Waist circumference (cm)	Adjusted for (for the determination of the OR or corr coefficient)	Sample size (% Female)	Unit	Quantity (mean +/- SD or median (interquartile ranges)) cases	Quantity (mean +/- SD or median (interquartile ranges)) controls	Quantity (mean +/- SD or median (interquartile ranges)) cohort	P-value	Quantity (mean +/- SD) original article obese	Quantity (mean +/- SD) original article controls	Odds Ratio (OR) of logistic regression analysis with respective 95 % CI or fold change (OB/NW)	Correlation (Pearson, obese group) specific marker IL-6 (P<0.05)	Correlation (Pearson, obese group) specific marker uric acid (P<0.05)	Correlation specific marker with WC (P<0.05)	Correlation specific marker with BMI (P<0.05)	Correlation specific marker with insulin (P<0.05)	Correlation specific marker with HOMA (P<0.05)	Correlation specific marker with hsCRP (P<0.05)	Correlation specific marker with cholesterol (P<0.05)	Correlation specific marker with TGs (P<0.05)	Correlation specific marker with leptin (P<0.05)	Correlation specific marker with adiponectin (P<0.05)	Hgher/lower in the OB	Recurrence across articles included?
Cho et al.Pediatric Obesity. Combined untargeted and targete metabolomic profiling reveals urinary biomarkers for discriminating obese from normal-weight adolescents	2017	Korea	3,4-dihydroxyphenylalanine	phenylpropanoic acids	MK0343	C00355	CHEBI:15765	1	C10H13NO4	-2.0		urine	LC-MS/MS and FIA-MS/MS	C		13.83+/-0.43 (NW) and 13.84+/-0.52 (OB)		>= 99th percentile	20.52+/-1.01 (NW) and 34.26+/-2.88 (OB)		70.01+/-4.35 (NW) and 103.68+/-8.25 (OB)		184 50% F% (91 NW and 93 OB)		0.04+/-0.002	0.03+/-0.001		0.007			1.33												higher	1
Cho et al.Pediatric Obesity. Combined untargeted and targete metabolomic profiling reveals urinary biomarkers for discriminating obese from normal-weight adolescents	2017	Korea	arginine	Carboxylic acids and derivates - Amino acids, peptides, and analogues	MK0152	CO02385	CHEBI:29016	1	C6H14N4O2	-3.5	x	urine	LC-MS/MS and FIA-MS/MS	C		13.83+/-0.43 (NW) and 13.84+/-0.52 (OB)		>= 99th percentile	20.52+/-1.01 (NW) and 34.26+/-2.88 (OB)		70.01+/-4.35 (NW) and 103.68+/-8.25 (OB)		184 50% F% (91 NW and 93 OB)		4.05+/-0.18	4.64+/-0.16		0.017			0.87												lower	3
Cho et al.Pediatric Obesity. Combined untargeted and targete metabolomic profiling reveals urinary biomarkers for discriminating obese from normal-weight adolescents	2017	Korea	asparagine	Carboxylic acids and derivates - Amino acids, peptides, and analogues	MK0069	C00152	CHEBI:22653	1	C4H8N2O3	-3.4	x	urine	LC-MS/MS and FIA-MS/MS	C		13.83+/-0.43 (NW) and 13.84+/-0.52 (OB)		>= 99th percentile	20.52+/-1.01 (NW) and 34.26+/-2.88 (OB)		70.01+/-4.35 (NW) and 103.68+/-8.25 (OB)		184 50% F% (91 NW and 93 OB)		7.70+/-0.32	10.20+/-0.41		<0.001			0.75												lower	1
Cho et al.Pediatric Obesity. Combined untargeted and targete metabolomic profiling reveals urinary biomarkers for discriminating obese from normal-weight adolescents	2017	Korea	aspartate	Carboxylic acids and derivates - Amino acids, peptides, and analogues	MK0067	C16433	CHEBI:22660	1	C4H7NO4	-3.5	x	urine	LC-MS/MS and FIA-MS/MS	C		13.83+/-0.43 (NW) and 13.84+/-0.52 (OB)		>= 99th percentile	20.52+/-1.01 (NW) and 34.26+/-2.88 (OB)		70.01+/-4.35 (NW) and 103.68+/-8.25 (OB)		184 50% F% (91 NW and 93 OB)		10.59+/-0.69	8.57+/-0.40		0.012			1.24`												higher	2
Cho et al.Pediatric Obesity. Combined untargeted and targete metabolomic profiling reveals urinary biomarkers for discriminating obese from normal-weight adolescents	2017	Korea	butyrylcarnitine (C4)	fatty acyls - fatty acids and conjugates	MK0309	C02862	CHEBI:21949	1	C11H21NO4	-2.1	x	urine	LC-MS/MS and FIA-MS/MS	C		13.83+/-0.43 (NW) and 13.84+/-0.52 (OB)		>= 99th percentile	20.52+/-1.01 (NW) and 34.26+/-2.88 (OB)		70.01+/-4.35 (NW) and 103.68+/-8.25 (OB)		184 50% F% (91 NW and 93 OB)		565.44+/-32.46	702.56+/-39.76		0.008			0.80												lower	1
Cho et al.Pediatric Obesity. Combined untargeted and targete metabolomic profiling reveals urinary biomarkers for discriminating obese from normal-weight adolescents	2017	Korea	carnosine	peptiomimetics - hybrid peptides	MK0792	C00386	CHEBI:15727	1	C9H14N4O3	-3.0	x	urine	LC-MS/MS and FIA-MS/MS	C		13.83+/-0.43 (NW) and 13.84+/-0.52 (OB)		>= 99th percentile	20.52+/-1.01 (NW) and 34.26+/-2.88 (OB)		70.01+/-4.35 (NW) and 103.68+/-8.25 (OB)		184 50% F% (91 NW and 93 OB)		0.73+/-0.04	1.76+/-0.32		0.002			0.002												lower	1
Cho et al.Pediatric Obesity. Combined untargeted and targete metabolomic profiling reveals urinary biomarkers for discriminating obese from normal-weight adolescents	2017	Korea	cholesterol					1				urine	LC-MS/MS and FIA-MS/MS	C		13.83+/-0.43 (NW) and 13.84+/-0.52 (OB)		>= 99th percentile	20.52+/-1.01 (NW) and 34.26+/-2.88 (OB)		70.01+/-4.35 (NW) and 103.68+/-8.25 (OB)		186 50% F% (91 NW and 93 OB)	mg/dL	158.83+/-29.08 (NW) and 179.08+/-28.03 (OB)
Cho et al.Pediatric Obesity. Combined untargeted and targete metabolomic profiling reveals urinary biomarkers for discriminating obese from normal-weight adolescents	2017	Korea	dopamine	phenols - benzenediols	MK0722	C03758	CHEBI:18243	1	C8H11NO2	-0.4	x	urine	LC-MS/MS and FIA-MS/MS	C		13.83+/-0.43 (NW) and 13.84+/-0.52 (OB)		>= 99th percentile	20.52+/-1.01 (NW) and 34.26+/-2.88 (OB)		70.01+/-4.35 (NW) and 103.68+/-8.25 (OB)		184 50% F% (91 NW and 93 OB)		0.21+/-0.007	0.25+/-0.01		0.001			0.84												lower	1
Cho et al.Pediatric Obesity. Combined untargeted and targete metabolomic profiling reveals urinary biomarkers for discriminating obese from normal-weight adolescents	2017	Korea	fasting glucose					1				urine	LC-MS/MS and FIA-MS/MS	C		13.83+/-0.43 (NW) and 13.84+/-0.52 (OB)		>= 99th percentile	20.52+/-1.01 (NW) and 34.26+/-2.88 (OB)		70.01+/-4.35 (NW) and 103.68+/-8.25 (OB)		185 50% F% (91 NW and 93 OB)	mg/dL	93.61+/-7.44 (NW) and 93.29+/-7.59 (OB)
Cho et al.Pediatric Obesity. Combined untargeted and targete metabolomic profiling reveals urinary biomarkers for discriminating obese from normal-weight adolescents	2017	Korea	glutamine	Carboxylic acids and derivates - Amino acids, peptides, and analogues	MK0141	C00303	CHEBI:28300	1	C5H10N2O3	-3.3	x	urine	LC-MS/MS and FIA-MS/MS	C		13.83+/-0.43 (NW) and 13.84+/-0.52 (OB)		>= 99th percentile	20.52+/-1.01 (NW) and 34.26+/-2.88 (OB)		70.01+/-4.35 (NW) and 103.68+/-8.25 (OB)		184 50% F% (91 NW and 93 OB)		34.15+/-1.42	42.5+/-1.70		<0.001			0.80												lower	1
Cho et al.Pediatric Obesity. Combined untargeted and targete metabolomic profiling reveals urinary biomarkers for discriminating obese from normal-weight adolescents	2017	Korea	glycine	Carboxylic acids and derivates - Amino acids, peptides, and analogues	MK0009	C00037	CHEBI:15428	1	C2H5NO2	-3.3	x	urine	LC-MS/MS and FIA-MS/MS	C		13.83+/-0.43 (NW) and 13.84+/-0.52 (OB)		>= 99th percentile	20.52+/-1.01 (NW) and 34.26+/-2.88 (OB)		70.01+/-4.35 (NW) and 103.68+/-8.25 (OB)		184 50% F% (91 NW and 93 OB)		91.83+/-7.43	114.02+/-7.77		0.04			0.81												lower	2
Cho et al.Pediatric Obesity. Combined untargeted and targete metabolomic profiling reveals urinary biomarkers for discriminating obese from normal-weight adolescents	2017	Korea	hexanoylcarnitine (C6)	fatty acyls - fatty acids and conjugates	MK0324	NF	CHEBI:86082	1	C13H23NO4	-1.7	x	urine	LC-MS/MS and FIA-MS/MS	C		13.83+/-0.43 (NW) and 13.84+/-0.52 (OB)		>= 99th percentile	20.52+/-1.01 (NW) and 34.26+/-2.88 (OB)		70.01+/-4.35 (NW) and 103.68+/-8.25 (OB)		184 50% F% (91 NW and 93 OB)		17.37+/-1.01	13.38+/-0.73		0.002			1.30												higher	1
Cho et al.Pediatric Obesity. Combined untargeted and targete metabolomic profiling reveals urinary biomarkers for discriminating obese from normal-weight adolescents	2017	Korea	histidine	Carboxylic acids and derivates - Amino acids, peptides, and analogues	MK0100	C00768	CHEBI:27570	1	C6H9N3O2	-3.1	x	urine	LC-MS/MS and FIA-MS/MS	C		13.83+/-0.43 (NW) and 13.84+/-0.52 (OB)		>= 99th percentile	20.52+/-1.01 (NW) and 34.26+/-2.88 (OB)		70.01+/-4.35 (NW) and 103.68+/-8.25 (OB)		184 50% F% (91 NW and 93 OB)		84.36+/-3.44	74.80+/-3.41		0.05			1.13												higher	1
Cho et al.Pediatric Obesity. Combined untargeted and targete metabolomic profiling reveals urinary biomarkers for discriminating obese from normal-weight adolescents	2017	Korea	hydroxypropionylcarnitine	fatty acyls - fatty acids and conjugates	MK0274	NF	CHEBI:86072	1	C10H19NO5	-2.4	x	urine	LC-MS/MS and FIA-MS/MS	C		13.83+/-0.43 (NW) and 13.84+/-0.52 (OB)		>= 99th percentile	20.52+/-1.01 (NW) and 34.26+/-2.88 (OB)		70.01+/-4.35 (NW) and 103.68+/-8.25 (OB)		184 50% F% (91 NW and 93 OB)		2.43+/-0.15	1.29+/-0.10		<0.001			1.88												higher	1
Cho et al.Pediatric Obesity. Combined untargeted and targete metabolomic profiling reveals urinary biomarkers for discriminating obese from normal-weight adolescents	2017	Korea	hydroxyvalerylcarnitine	fatty acyls - fatty acids and conjugates	MK0276	NF	CHEBI:90407	1	C12H25NO5	-2.4	x	urine	LC-MS/MS and FIA-MS/MS	C		13.83+/-0.43 (NW) and 13.84+/-0.52 (OB)		>= 99th percentile	20.52+/-1.01 (NW) and 34.26+/-2.88 (OB)		70.01+/-4.35 (NW) and 103.68+/-8.25 (OB)		184 50% F% (91 NW and 93 OB)		193.30+/-6.69	143.75+/-6.21		<0.001			1.34												higher	1
Cho et al.Pediatric Obesity. Combined untargeted and targete metabolomic profiling reveals urinary biomarkers for discriminating obese from normal-weight adolescents	2017	Korea	isoleucine	Carboxylic acids and derivates - BCAA	MK0094	C00407	CHEBI:17191	1	C6H13NO2	-1.7	x	urine	LC-MS/MS and FIA-MS/MS	C		13.83+/-0.43 (NW) and 13.84+/-0.52 (OB)		>= 99th percentile	20.52+/-1.01 (NW) and 34.26+/-2.88 (OB)		70.01+/-4.35 (NW) and 103.68+/-8.25 (OB)		184 50% F% (91 NW and 93 OB)		1.24+/-0.04	1.40+/-0.05		0.013			0.89												lower	3
Cho et al.Pediatric Obesity. Combined untargeted and targete metabolomic profiling reveals urinary biomarkers for discriminating obese from normal-weight adolescents	2017	Korea	L-carnitine (C0)	organonitrogen compounds	MK0784	C00318	CHEBI:16347	1	C7H15NO3	-2.9	x	urine	LC-MS/MS and FIA-MS/MS	C		13.83+/-0.43 (NW) and 13.84+/-0.52 (OB)		>= 99th percentile	20.52+/-1.01 (NW) and 34.26+/-2.88 (OB)		70.01+/-4.35 (NW) and 103.68+/-8.25 (OB)		184 50% F% (91 NW and 93 OB)		11183.81+/-6864.25	6926.20+/-754.66		0.001			1.61												higher	2
Cho et al.Pediatric Obesity. Combined untargeted and targete metabolomic profiling reveals urinary biomarkers for discriminating obese from normal-weight adolescents	2017	Korea	lysoPC a 18:0	glycerophospholipids - glycerophosphocholines	MK0575	NF	CHEBI:73858	1	C26H54NO7P	2.5	x	urine	LC-MS/MS and FIA-MS/MS	C		13.83+/-0.43 (NW) and 13.84+/-0.52 (OB)		>= 99th percentile	20.52+/-1.01 (NW) and 34.26+/-2.88 (OB)		70.01+/-4.35 (NW) and 103.68+/-8.25 (OB)		184 50% F% (91 NW and 93 OB)		6.07+/-0.35	5.02+/-0.24		0.013			1.21												higher	1
Cho et al.Pediatric Obesity. Combined untargeted and targete metabolomic profiling reveals urinary biomarkers for discriminating obese from normal-weight adolescents	2017	Korea	methionine	Carboxylic acids and derivates - Amino acids, peptides, and analogues	MK0078	C01733	CHEBI:16811	1	C5H11NO2S	-1.8	x	urine	LC-MS/MS and FIA-MS/MS	C		13.83+/-0.43 (NW) and 13.84+/-0.52 (OB)		>= 99th percentile	20.52+/-1.01 (NW) and 34.26+/-2.88 (OB)		70.01+/-4.35 (NW) and 103.68+/-8.25 (OB)		184 50% F% (91 NW and 93 OB)		0.68+/-0.04	0.81+/-0.03		0.008			0.84												lower	2
Cho et al.Pediatric Obesity. Combined untargeted and targete metabolomic profiling reveals urinary biomarkers for discriminating obese from normal-weight adolescents	2017	Korea	N,N-dimethylarginine	Carboxylic acids and derivates - Amino acids, peptides, and analogues	MK0158	C03626	CHEBI:17929	1	C8H18N4O2	-3.1	x	urine	LC-MS/MS and FIA-MS/MS	C		13.83+/-0.43 (NW) and 13.84+/-0.52 (OB)		>= 99th percentile	20.52+/-1.01 (NW) and 34.26+/-2.88 (OB)		70.01+/-4.35 (NW) and 103.68+/-8.25 (OB)		184 50% F% (91 NW and 93 OB)		5.38+/-0.12	3.67+/-0.09		<0.001			1.47												higher	2
Cho et al.Pediatric Obesity. Combined untargeted and targete metabolomic profiling reveals urinary biomarkers for discriminating obese from normal-weight adolescents	2017	Korea	nonaylcarnitine (C9)	fatty acyls - fatty acids and conjugates	MK0471	NF	CHEBI:70997	1	C16H31NO4	-1.0	x	urine	LC-MS/MS and FIA-MS/MS	C		13.83+/-0.43 (NW) and 13.84+/-0.52 (OB)		>= 99th percentile	20.52+/-1.01 (NW) and 34.26+/-2.88 (OB)		70.01+/-4.35 (NW) and 103.68+/-8.25 (OB)		184 50% F% (91 NW and 93 OB)		153.82+/-7.30	225.02+/-13.63		<0.001			0.68												higher	1
Cho et al.Pediatric Obesity. Combined untargeted and targete metabolomic profiling reveals urinary biomarkers for discriminating obese from normal-weight adolescents	2017	Korea	octanoylcarnitine (C8)	fatty acyls - fatty acids and conjugates	MK0326	C02838	CHEBI:73039	1	C15H29NO4	-1.2	x	urine	LC-MS/MS and FIA-MS/MS	C		13.83+/-0.43 (NW) and 13.84+/-0.52 (OB)		>= 99th percentile	20.52+/-1.01 (NW) and 34.26+/-2.88 (OB)		70.01+/-4.35 (NW) and 103.68+/-8.25 (OB)		184 50% F% (91 NW and 93 OB)		69.63+/-2.32	60.81+/-2.32		0.008			1.15												higher	1
Cho et al.Pediatric Obesity. Combined untargeted and targete metabolomic profiling reveals urinary biomarkers for discriminating obese from normal-weight adolescents	2017	Korea	ornithine	Carboxylic acids and derivates - Amino acids, peptides, and analogues	MK0145	C01602	CHEBI:18257	1	C5H12N2O2	-3.6	x	urine	LC-MS/MS and FIA-MS/MS	C		13.83+/-0.43 (NW) and 13.84+/-0.52 (OB)		>= 99th percentile	20.52+/-1.01 (NW) and 34.26+/-2.88 (OB)		70.01+/-4.35 (NW) and 103.68+/-8.25 (OB)		184 50% F% (91 NW and 93 OB)		0.55+/-0.03	0.73+/-0.04		<0.001			0.75												lower	2
Cho et al.Pediatric Obesity. Combined untargeted and targete metabolomic profiling reveals urinary biomarkers for discriminating obese from normal-weight adolescents	2017	Korea	PC 28:1	glycerophospholipids - glycerophosphocholines	MK0942	NF	CHEBI:85562	1	C36H72NO7P	5.11	x	urine	LC-MS/MS and FIA-MS/MS	C		13.83+/-0.43 (NW) and 13.84+/-0.52 (OB)		>= 99th percentile	20.52+/-1.01 (NW) and 34.26+/-2.88 (OB)		70.01+/-4.35 (NW) and 103.68+/-8.25 (OB)		184 50% F% (91 NW and 93 OB)		1.89+/-0.08	3.75+/-0.19		<0.001			0.50												equal	1
Cho et al.Pediatric Obesity. Combined untargeted and targete metabolomic profiling reveals urinary biomarkers for discriminating obese from normal-weight adolescents	2017	Korea	PC 30:2, PC(14:1(9Z)/16:1(9Z))	glycerophospholipids - glycerophosphocholines	MK0587	NF	CHEBI:88908	1	C38H72NO8P	4.76	x	urine	LC-MS/MS and FIA-MS/MS	C		13.83+/-0.43 (NW) and 13.84+/-0.52 (OB)		>= 99th percentile	20.52+/-1.01 (NW) and 34.26+/-2.88 (OB)		70.01+/-4.35 (NW) and 103.68+/-8.25 (OB)		184 50% F% (91 NW and 93 OB)		0.07+/-0.01	0.13+/-0.01		<0.001			0.54												lower	1
Cho et al.Pediatric Obesity. Combined untargeted and targete metabolomic profiling reveals urinary biomarkers for discriminating obese from normal-weight adolescents	2017	Korea	PC 34:1, PC(16:0/18:1(11Z))	glycerophospholipids - glycerophosphocholines	MK0620	NF	CHEBI:73001	1	C42H82NO8P	5.58	x	urine	LC-MS/MS and FIA-MS/MS	C		13.83+/-0.43 (NW) and 13.84+/-0.52 (OB)		>= 99th percentile	20.52+/-1.01 (NW) and 34.26+/-2.88 (OB)		70.01+/-4.35 (NW) and 103.68+/-8.25 (OB)		184 50% F% (91 NW and 93 OB)		2.86+/-0.18	4+/-0.35		0.004			0.72												lower	1
Cho et al.Pediatric Obesity. Combined untargeted and targete metabolomic profiling reveals urinary biomarkers for discriminating obese from normal-weight adolescents	2017	Korea	PC 34:2, PC(18:1(9Z)/16:1(9Z))	glycerophospholipids - glycerophosphocholines	MK0994	NF	CHEBI:86100	1	C42H80NO8P	5.45	x	urine	LC-MS/MS and FIA-MS/MS	C		13.83+/-0.43 (NW) and 13.84+/-0.52 (OB)		>= 99th percentile	20.52+/-1.01 (NW) and 34.26+/-2.88 (OB)		70.01+/-4.35 (NW) and 103.68+/-8.25 (OB)		184 50% F% (91 NW and 93 OB)		2.57+/-0.24	4.06+/-0.71		0.047			0.63												lower	1
Cho et al.Pediatric Obesity. Combined untargeted and targete metabolomic profiling reveals urinary biomarkers for discriminating obese from normal-weight adolescents	2017	Korea	PC 34:4, PC(18:4(6Z,9Z,12Z,15Z)/16:0)	glycerophospholipids - glycerophosphocholines	MK0995	NF	CHEBI:89416	1	C42H76NO8P	5.34	x	urine	LC-MS/MS and FIA-MS/MS	C		13.83+/-0.43 (NW) and 13.84+/-0.52 (OB)		>= 99th percentile	20.52+/-1.01 (NW) and 34.26+/-2.88 (OB)		70.01+/-4.35 (NW) and 103.68+/-8.25 (OB)		184 50% F% (91 NW and 93 OB)		0.34+/-0.02	0.66+/-0.15		0.036			0.52												lower	1
Cho et al.Pediatric Obesity. Combined untargeted and targete metabolomic profiling reveals urinary biomarkers for discriminating obese from normal-weight adolescents	2017	Korea	PC 36:1, PC(14:0/22:1(13Z))	glycerophospholipids - glycerophosphocholines	MK0539	NF	CHEBI:89516	1	C44H86NO8P	5.88	x	urine	LC-MS/MS and FIA-MS/MS	C		13.83+/-0.43 (NW) and 13.84+/-0.52 (OB)		>= 99th percentile	20.52+/-1.01 (NW) and 34.26+/-2.88 (OB)		70.01+/-4.35 (NW) and 103.68+/-8.25 (OB)		184 50% F% (91 NW and 93 OB)		1.75+/-0.10	2.35+/-0.13		<0.001			0.74												lower	2
Cho et al.Pediatric Obesity. Combined untargeted and targete metabolomic profiling reveals urinary biomarkers for discriminating obese from normal-weight adolescents	2017	Korea	PC 38:0, PC(20:0/18:0)	glycerophospholipids - glycerophosphocholines	MK0996	NF	CHEBI:86166	1	C46H92NO8P	6.14	x	urine	LC-MS/MS and FIA-MS/MS	C		13.83+/-0.43 (NW) and 13.84+/-0.52 (OB)		>= 99th percentile	20.52+/-1.01 (NW) and 34.26+/-2.88 (OB)		70.01+/-4.35 (NW) and 103.68+/-8.25 (OB)		184 50% F% (91 NW and 93 OB)		1.04+/-0.06	0.89+/-0.04		0.024			1.17												higher	2
Cho et al.Pediatric Obesity. Combined untargeted and targete metabolomic profiling reveals urinary biomarkers for discriminating obese from normal-weight adolescents	2017	Korea	PC 38:6, PC(22:6(4Z,7Z,10Z,13Z,16Z,19Z)/P-16:0)	glycerophospholipids - glycerophosphocholines	MK0997	NF	CHEBI:88564	1	C46H80NO7P	6.17	x	urine	LC-MS/MS and FIA-MS/MS	C		13.83+/-0.43 (NW) and 13.84+/-0.52 (OB)		>= 99th percentile	20.52+/-1.01 (NW) and 34.26+/-2.88 (OB)		70.01+/-4.35 (NW) and 103.68+/-8.25 (OB)		184 50% F% (91 NW and 93 OB)		0.78+/-0.08	0.13+/-0.15		0.034			6.00												lower	1
Cho et al.Pediatric Obesity. Combined untargeted and targete metabolomic profiling reveals urinary biomarkers for discriminating obese from normal-weight adolescents	2017	Korea	PC 40:6, PC(22:5(4Z,7Z,10Z,13Z,16Z)/P-18:1(9Z))	glycerophospholipids - glycerophosphocholines		NF	NF	1	C48H84NO7P	6.52	x	urine	LC-MS/MS and FIA-MS/MS	C		13.83+/-0.43 (NW) and 13.84+/-0.52 (OB)		>= 99th percentile	20.52+/-1.01 (NW) and 34.26+/-2.88 (OB)		70.01+/-4.35 (NW) and 103.68+/-8.25 (OB)		184 50% F% (91 NW and 93 OB)		6.83+/-0.41	5.80+/-0.23		0.032			1.18												higher	1
Cho et al.Pediatric Obesity. Combined untargeted and targete metabolomic profiling reveals urinary biomarkers for discriminating obese from normal-weight adolescents	2017	Korea	PC ae C38:5, PC(O-18:1(9Z)/20:4(8Z,11Z,14Z,17Z))	glycerophospholipids - glycerophosphocholines	MK0998	NF	CHEBI:84827	1	C46H84NO7P	6.3	x	urine	LC-MS/MS and FIA-MS/MS	C		13.83+/-0.43 (NW) and 13.84+/-0.52 (OB)		>= 99th percentile	20.52+/-1.01 (NW) and 34.26+/-2.88 (OB)		70.01+/-4.35 (NW) and 103.68+/-8.25 (OB)		184 50% F% (91 NW and 93 OB)		3.40+/-0.29	5.82+/-0.61		<0.001			0.58												lower	1
Cho et al.Pediatric Obesity. Combined untargeted and targete metabolomic profiling reveals urinary biomarkers for discriminating obese from normal-weight adolescents	2017	Korea	PC ae C38:6, PC(O-16:0/22:6(4Z,7Z,10Z,13Z,16Z,19Z))	glycerophospholipids - glycerophosphocholines	MK0999	NF	CHEBI:86248	1	C46H82NO7P	6.29	x	urine	LC-MS/MS and FIA-MS/MS	C		13.83+/-0.43 (NW) and 13.84+/-0.52 (OB)		>= 99th percentile	20.52+/-1.01 (NW) and 34.26+/-2.88 (OB)		70.01+/-4.35 (NW) and 103.68+/-8.25 (OB)		184 50% F% (91 NW and 93 OB)		1.65+/-0.08	4.26+/-0.22		<0.001			0.39												lower	1
Cho et al.Pediatric Obesity. Combined untargeted and targete metabolomic profiling reveals urinary biomarkers for discriminating obese from normal-weight adolescents	2017	Korea	PC ae C44:4, PC(O-22:1(13Z)/22:3(10Z,13Z,16Z))	glycerophospholipids - glycerophosphocholines	MK1000	NF	CHEBI:89998	1	C52H98NO7P	7.1	x	urine	LC-MS/MS and FIA-MS/MS	C		13.83+/-0.43 (NW) and 13.84+/-0.52 (OB)		>= 99th percentile	20.52+/-1.01 (NW) and 34.26+/-2.88 (OB)		70.01+/-4.35 (NW) and 103.68+/-8.25 (OB)		184 50% F% (91 NW and 93 OB)		2.58+/-0.18	2.13+/-0.10		0.033			1.21												higher	1
Cho et al.Pediatric Obesity. Combined untargeted and targete metabolomic profiling reveals urinary biomarkers for discriminating obese from normal-weight adolescents	2017	Korea	PC ae C44:5, PC(O-22:2(13Z,16Z)/22:3(10Z,13Z,16Z))	glycerophospholipids - glycerophosphocholines	MK1001	NF	CHEBI:89995	1	C52H96NO7P	7.09	x	urine	LC-MS/MS and FIA-MS/MS	C		13.83+/-0.43 (NW) and 13.84+/-0.52 (OB)		>= 99th percentile	20.52+/-1.01 (NW) and 34.26+/-2.88 (OB)		70.01+/-4.35 (NW) and 103.68+/-8.25 (OB)		184 50% F% (91 NW and 93 OB)		2.29+/-0.14	1.77+/-0.09		0.002			1.29												higher	2
Cho et al.Pediatric Obesity. Combined untargeted and targete metabolomic profiling reveals urinary biomarkers for discriminating obese from normal-weight adolescents	2017	Korea	propionylcarnitine (C3)	fatty acyls - fatty acid esters	MK0320	C03017	CHEBI:28867	1	C10H19NO4	-2.3	x	urine	LC-MS/MS and FIA-MS/MS	C		13.83+/-0.43 (NW) and 13.84+/-0.52 (OB)		>= 99th percentile	20.52+/-1.01 (NW) and 34.26+/-2.88 (OB)		70.01+/-4.35 (NW) and 103.68+/-8.25 (OB)		184 50% F% (91 NW and 93 OB)		142.23+/-13.71	86.75+/-9.39		0.001			1.64												higher	2
Cho et al.Pediatric Obesity. Combined untargeted and targete metabolomic profiling reveals urinary biomarkers for discriminating obese from normal-weight adolescents	2017	Korea	putrescine	organonitrogen compounds - amines	MK0033	C00134	CHEBI:17148	1	C4H12N2	-0.98	x	urine	LC-MS/MS and FIA-MS/MS	C		13.83+/-0.43 (NW) and 13.84+/-0.52 (OB)		>= 99th percentile	20.52+/-1.01 (NW) and 34.26+/-2.88 (OB)		70.01+/-4.35 (NW) and 103.68+/-8.25 (OB)		184 50% F% (91 NW and 93 OB)		0.11+/-0.01	0.07+/-0.01		0.014			1.57												higher	1
Cho et al.Pediatric Obesity. Combined untargeted and targete metabolomic profiling reveals urinary biomarkers for discriminating obese from normal-weight adolescents	2017	Korea	serine	Carboxylic acids and derivates - Amino acids, peptides, and analogues	MK0062	C00716	CHEBI:17822	1	C3H7NO3	-3.4	x	urine	LC-MS/MS and FIA-MS/MS	C		13.83+/-0.43 (NW) and 13.84+/-0.52 (OB)		>= 99th percentile	20.52+/-1.01 (NW) and 34.26+/-2.88 (OB)		70.01+/-4.35 (NW) and 103.68+/-8.25 (OB)		184 50% F% (91 NW and 93 OB)		30.87+/-1.41	45.20+/-2.10		<0.001			0.68												lower	2
Cho et al.Pediatric Obesity. Combined untargeted and targete metabolomic profiling reveals urinary biomarkers for discriminating obese from normal-weight adolescents	2017	Korea	serotonin	indols and derivates - tryptamines and derivates	MK0810	C00780	CHEBI:28790	1	C10H12N2O	0.56	x	urine	LC-MS/MS and FIA-MS/MS	C		13.83+/-0.43 (NW) and 13.84+/-0.52 (OB)		>= 99th percentile	20.52+/-1.01 (NW) and 34.26+/-2.88 (OB)		70.01+/-4.35 (NW) and 103.68+/-8.25 (OB)		184 50% F% (91 NW and 93 OB)		0.08+/-0.00	0.1+/-0.003		0.001			0.80												lower	1
Cho et al.Pediatric Obesity. Combined untargeted and targete metabolomic profiling reveals urinary biomarkers for discriminating obese from normal-weight adolescents	2017	Korea	SM (OH) C14:1, SM(d18:0/14:1(9Z)(OH))	sphingolipids - phosphosphingolipids	MK0954	NF	CHEBI:90011	1	C37H73N2O7P	3.91		urine	LC-MS/MS and FIA-MS/MS	C		13.83+/-0.43 (NW) and 13.84+/-0.52 (OB)		>= 99th percentile	20.52+/-1.01 (NW) and 34.26+/-2.88 (OB)		70.01+/-4.35 (NW) and 103.68+/-8.25 (OB)		184 50% F% (91 NW and 93 OB)		0.36+/-0.04	0.23+/-0.03		0.020			1.57												higher	2
Cho et al.Pediatric Obesity. Combined untargeted and targete metabolomic profiling reveals urinary biomarkers for discriminating obese from normal-weight adolescents	2017	Korea	SM (OH) C22:1, SM(d18:0/22:1(13Z)(OH))	sphingolipids - phosphosphingolipids	MK0751	NF	CHEBI:90010	1	C45H89N2O7P	5.46		urine	LC-MS/MS and FIA-MS/MS	C		13.83+/-0.43 (NW) and 13.84+/-0.52 (OB)		>= 99th percentile	20.52+/-1.01 (NW) and 34.26+/-2.88 (OB)		70.01+/-4.35 (NW) and 103.68+/-8.25 (OB)		184 50% F% (91 NW and 93 OB)		2.22+/-0.11	3+/-0.17		<0.001			0.74												lower	1
Cho et al.Pediatric Obesity. Combined untargeted and targete metabolomic profiling reveals urinary biomarkers for discriminating obese from normal-weight adolescents	2017	Korea	SM C16:0	sphingolipids - phosphosphingolipids	MK0972	NF	CHEBI:78646	1	C40H80N2O6P	4.99	x	urine	LC-MS/MS and FIA-MS/MS	C		13.83+/-0.43 (NW) and 13.84+/-0.52 (OB)		>= 99th percentile	20.52+/-1.01 (NW) and 34.26+/-2.88 (OB)		70.01+/-4.35 (NW) and 103.68+/-8.25 (OB)		184 50% F% (91 NW and 93 OB)		6.94+/-0.42	8.92+/-0.59		0.007			0.78												lower	2
Cho et al.Pediatric Obesity. Combined untargeted and targete metabolomic profiling reveals urinary biomarkers for discriminating obese from normal-weight adolescents	2017	Korea	SM C24:1, SM(d18:1/24:1(15Z))	sphingolipids - phosphosphingolipids	MK0777	NF	CHEBI:74535	1	C47H93N2O6P	6.3	x	urine	LC-MS/MS and FIA-MS/MS	C		13.83+/-0.43 (NW) and 13.84+/-0.52 (OB)		>= 99th percentile	20.52+/-1.01 (NW) and 34.26+/-2.88 (OB)		70.01+/-4.35 (NW) and 103.68+/-8.25 (OB)		184 50% F% (91 NW and 93 OB)		3.07+/-0.19	4.11+/-0.27		0.002			0.75												lower	1
Cho et al.Pediatric Obesity. Combined untargeted and targete metabolomic profiling reveals urinary biomarkers for discriminating obese from normal-weight adolescents	2017	Korea	threonine	Carboxylic acids and derivates - Amino acids, peptides, and analogues	MK0138	C00188	CHEBI:26986	1	C4H9NO3	-3.0	x	urine	LC-MS/MS and FIA-MS/MS	C		13.83+/-0.43 (NW) and 13.84+/-0.52 (OB)		>= 99th percentile	20.52+/-1.01 (NW) and 34.26+/-2.88 (OB)		70.01+/-4.35 (NW) and 103.68+/-8.25 (OB)		184 50% F% (91 NW and 93 OB)		11.32+/-0.69	14.83+/-0.83		0.001			0.76												lower	1
Cho et al.Pediatric Obesity. Combined untargeted and targete metabolomic profiling reveals urinary biomarkers for discriminating obese from normal-weight adolescents	2017	Korea	triglycerides					1				urine	LC-MS/MS and FIA-MS/MS	C		13.83+/-0.43 (NW) and 13.84+/-0.52 (OB)		>= 99th percentile	20.52+/-1.01 (NW) and 34.26+/-2.88 (OB)		70.01+/-4.35 (NW) and 103.68+/-8.25 (OB)		187 50% F% (91 NW and 93 OB)	mg/dL	69.43+/-41.34 (NW) and 127.86+/-64.19 (OB)
Kim et al. Journal of Clinical Endocrinology. Body fat mass is associated with ratio of steroid metabolites reflecting 17,20-lyase activity in prepubertal girls	2017	Korea	17-OH-pregnenolone	Steroids and steroid derivates - pregnane steroids	MK0979	C18038	CHEBI:28750	1	C21H32O3	3.15		serum	GC-MS	CC		8.4+/-0.9 (OB), 8.3+/-0.8 (OW) and 8.5+/-0.8 (NW) (TS1) and 9.3+/-1.8 (OB), 9.3+/-1.5 (OW), 9.5+/-1.4 (NW) TS2/3/4	52% TS1, 48% TS2/3/4	>=85th percentile (OW) and >=95th percentile (OB)	22.5+/--2.1 (OB), 19.4+/-1.3 (OW) and 16.8+/-1.5 (NW) (TS1) and 23.1+/-2.5 (OB), 20.5+/-1.8 (OW), 17.1+/-1.6 (NW) TS2/3/4			age and pubertal stage	242 100% F% (68 NW, 24 OW, 33 OB (TS1) AND 73 NW, 23 OW, 21 OB (TS2/3/4)	ng/mL	2.44+/-1.52 (OB), 2.03+/-1.60 (OW) (TS1) and 2.46+/-1.87 (OB), 2.15+/-1.71 (OW) (TS2/3/4)	1.69+/-1.06 (TS1) and 2.10+/-1.76 (TS2/3/4)		<0.001															higher (pre-pubertal and pubertal F)	1
Kim et al. Journal of Clinical Endocrinology. Body fat mass is associated with ratio of steroid metabolites reflecting 17,20-lyase activity in prepubertal girls	2017	Korea	androstenedione	Steroids and steroid derivates - androstane steroids	MK0165	C00280	CHEBI:16422	1	C19H26O2	2.93		serum	GC-MS	CC		8.4+/-0.9 (OB), 8.3+/-0.8 (OW) and 8.5+/-0.8 (NW) (TS1) and 9.3+/-1.8 (OB), 9.3+/-1.5 (OW), 9.5+/-1.4 (NW) TS2/3/4	52% TS1, 48% TS2/3/4	>=85th percentile (OW) and >=95th percentile (OB)	22.5+/--2.1 (OB), 19.4+/-1.3 (OW) and 16.8+/-1.5 (NW) (TS1) and 23.1+/-2.5 (OB), 20.5+/-1.8 (OW), 17.1+/-1.6 (NW) TS2/3/4			age and pubertal stage	242 100% F% (68 NW, 24 OW, 33 OB (TS1) AND 73 NW, 23 OW, 21 OB (TS2/3/4)	ng/mL	1.62+/-0.72 (OB), 1.00+/-0.72 (OW) (TS1) and 1.90+/-0.73 (OB), 1.43+/-0.83 (OW) (TS2/3/4)	0.98+/-0.60 (TS1) and 1.90+/-0.73 (TS2/3/4)		<0.001												positively (pre-pubertal F)			higher (pre-pubertal F in OW and OB)	1
Kim et al. Journal of Clinical Endocrinology. Body fat mass is associated with ratio of steroid metabolites reflecting 17,20-lyase activity in prepubertal girls	2017	Korea	androsterone	Steroids and steroid derivates - androstane steroids	MK0167	C00523	CHEBI:16032	1	C19H30O2	3.71		serum	GC-MS	CC		8.4+/-0.9 (OB), 8.3+/-0.8 (OW) and 8.5+/-0.8 (NW) (TS1) and 9.3+/-1.8 (OB), 9.3+/-1.5 (OW), 9.5+/-1.4 (NW) TS2/3/4	52% TS1, 48% TS2/3/4	>=85th percentile (OW) and >=95th percentile (OB)	22.5+/--2.1 (OB), 19.4+/-1.3 (OW) and 16.8+/-1.5 (NW) (TS1) and 23.1+/-2.5 (OB), 20.5+/-1.8 (OW), 17.1+/-1.6 (NW) TS2/3/4			age and pubertal stage	242 100% F% (68 NW, 24 OW, 33 OB (TS1) AND 73 NW, 23 OW, 21 OB (TS2/3/4)	ng/mL	1.02+/-0.42 (OB), 0.90+/-0.47 (OW) (TS1) and 1.15+/-0.37 (OB), 1.13+/-0.44 (OW) (TS2/3/4)	0.74+/-0.34 (TS1) and 0.95+/-0.33 (TS2/3/4)		<0.001												positively (pre-pubertal F)			higher (pre-pubertal F in OW and OB)	1
Kim et al. Journal of Clinical Endocrinology. Body fat mass is associated with ratio of steroid metabolites reflecting 17,20-lyase activity in prepubertal girls	2017	Korea	Dehydroepiandrosterone	Steroids and steroid derivates - androstane steroids	MK0834	C01227	CHEBI:28689	1	C19H28O2	3.53		serum	GC-MS	CC		8.4+/-0.9 (OB), 8.3+/-0.8 (OW) and 8.5+/-0.8 (NW) (TS1) and 9.3+/-1.8 (OB), 9.3+/-1.5 (OW), 9.5+/-1.4 (NW) TS2/3/4	52% TS1, 48% TS2/3/4	>=85th percentile (OW) and >=95th percentile (OB)	22.5+/--2.1 (OB), 19.4+/-1.3 (OW) and 16.8+/-1.5 (NW) (TS1) and 23.1+/-2.5 (OB), 20.5+/-1.8 (OW), 17.1+/-1.6 (NW) TS2/3/4			age and pubertal stage	242 100% F% (68 NW, 24 OW, 33 OB (TS1) AND 73 NW, 23 OW, 21 OB (TS2/3/4)	ng/mL	3.15+/-1.59 (OB), 1.83+/-1.11 (OW) (TS1) and 3.23+/-1.24 (OB), 2.67+/-1.31 (OW) (TS2/3/4)	1.80+/-0.96 (TS1) and 2.70+/-1.42 (TS2/3/4)		<0.001												positively (pre-pubertal F)	positively		higher (pre-pubertal F in OW and OB)	1
Kim et al. Journal of Clinical Endocrinology. Body fat mass is associated with ratio of steroid metabolites reflecting 17,20-lyase activity in prepubertal girls	2017	Korea	pregnenolone	Steroids and steroid derivates - pregnane steroids	MK0901	C01953	CHEBI:16581	1	C21H32O2	4.06		serum	GC-MS	CC		8.4+/-0.9 (OB), 8.3+/-0.8 (OW) and 8.5+/-0.8 (NW) (TS1) and 9.3+/-1.8 (OB), 9.3+/-1.5 (OW), 9.5+/-1.4 (NW) TS2/3/4	52% TS1, 48% TS2/3/4	>=85th percentile (OW) and >=95th percentile (OB)	22.5+/--2.1 (OB), 19.4+/-1.3 (OW) and 16.8+/-1.5 (NW) (TS1) and 23.1+/-2.5 (OB), 20.5+/-1.8 (OW), 17.1+/-1.6 (NW) TS2/3/4			age and pubertal stage	242 100% F% (68 NW, 24 OW, 33 OB (TS1) AND 73 NW, 23 OW, 21 OB (TS2/3/4)	ng/mL	2.04+/-0.97 (OB), 1.35+/-0.87 (OW) (TS1) and 2.07+/-0.73 (OB), 1.55+/-0.70 (OW) (TS2/3/4)	1.35+/-0.81 (TS1) and 1.65+/-0.95 (TS2/3/4)		<0.001												positively (pre-pubertal F)			higher (pre-pubertal and pubertal F) in OB, lower (pre-pubertal and pubertal) in OW	1
Kim et al. Journal of Clinical Endocrinology. Body fat mass is associated with ratio of steroid metabolites reflecting 17,20-lyase activity in prepubertal girls	2017	Korea	Testosterone	Steroids and steroid derivates - androstane steroids	MK0166	C00535	CHEBI:17347	1	C19H28O2	2.99		serum	GC-MS	CC		8.4+/-0.9 (OB), 8.3+/-0.8 (OW) and 8.5+/-0.8 (NW) (TS1) and 9.3+/-1.8 (OB), 9.3+/-1.5 (OW), 9.5+/-1.4 (NW) TS2/3/4	52% TS1, 48% TS2/3/4	>=85th percentile (OW) and >=95th percentile (OB)	22.5+/--2.1 (OB), 19.4+/-1.3 (OW) and 16.8+/-1.5 (NW) (TS1) and 23.1+/-2.5 (OB), 20.5+/-1.8 (OW), 17.1+/-1.6 (NW) TS2/3/4			age and pubertal stage	242 100% F% (68 NW, 24 OW, 33 OB (TS1) AND 73 NW, 23 OW, 21 OB (TS2/3/4)	ng/mL	1.31+/-0.52 (OB), 0.79+/-0.51 (OW) (TS1) and 1.43+/-0.47 (OB), 0.99+/-0.51 (OW) (TS2/3/4)	0.83+/-0.45 (TS1) and 1.08+/-0.52 (TS2/3/4)		<0.001												positively (pre-pubertal F)			higher (pre-pubertal and pubertal F) in OB, lower (pre-pubertal and pubertal) in OW	1
Lee et al. Scientific Reports. 2 aminodipic acid (2-AAA) as a potentiaal biomarker for insulin resistance in childhood obesity	2019	Korea	2-aminoadipic acid	Carboxylic acids and derivates - Amino acids, peptides, and analogues	MK0149	C00956	CHEBI:37024	1	C6H11NO4	-3.4	x	plasma	FIA-MS/MS	C		13.8 ± 0.7 (OB), 13.8 ± 0.4 (NW)	3.4% TS1, 48.6% TS2/3 and 48.0% TS4/5 (OBS), 2.0%TS1, 51.2% TS2/3 and 46.8% TS4/5 (NW)	BMI>=85th percentile (OW) and >=95th percentile (OB) and >=99th percentile (SOB)	31.4 ± 4.3 (OB) and 19.9 ± 1.8 (NW)	2.4 ± 0.6 (OB) and -0.0 ± 0.6 (NW)	95.9 ± 11.4 (OB) and 67.6 ± 5.9 (NW)		449 56% F%	µM	1.37 ± 0.69	0.96 ± 0.53		<0.0001			2.6 (1.2-5.5) (OW), 2.7 (1.7-4.5) (OB), 5.4 (3.4-8.4) (SOB)												higher	2
Lee et al. Scientific Reports. 2 aminodipic acid (2-AAA) as a potentiaal biomarker for insulin resistance in childhood obesity	2019	Korea	cholesterol	Steroids and steroid derivates - cholestane steroids								serum	biochemical analysis	C		13.8 ± 0.7 (OB), 13.8 ± 0.4 (NW)	3.4% TS1, 48.6% TS2/3 and 48.0% TS4/5 (OBS), 2.0%TS1, 51.2% TS2/3 and 46.8% TS4/5 (NW)	BMI>=85th percentile (OW) and >=95th percentile (OB) and >=99th percentile (SOB)	31.4 ± 4.3 (OB) and 19.9 ± 1.8 (NW)	2.4 ± 0.6 (OB) and -0.0 ± 0.6 (NW)	95.9 ± 11.4 (OB) and 67.6 ± 5.9 (NW)		449 56% F%	mg/dL	172.2 ± 30.6	158.5 ± 26.1
Lee et al. Scientific Reports. 2 aminodipic acid (2-AAA) as a potentiaal biomarker for insulin resistance in childhood obesity	2019	Korea	fasting glucose	Carbohydrates and carbohydrate conjugates - Organooxygen compounds								serum	biochemical analysis	C		13.8 ± 0.7 (OB), 13.8 ± 0.4 (NW)	3.4% TS1, 48.6% TS2/3 and 48.0% TS4/5 (OBS), 2.0%TS1, 51.2% TS2/3 and 46.8% TS4/5 (NW)	BMI>=85th percentile (OW) and >=95th percentile (OB) and >=99th percentile (SOB)	31.4 ± 4.3 (OB) and 19.9 ± 1.8 (NW)	2.4 ± 0.6 (OB) and -0.0 ± 0.6 (NW)	95.9 ± 11.4 (OB) and 67.6 ± 5.9 (NW)		449 56% F%	mg/dL	94.6 ± 8.1	93.2 ± 6.7
Lee et al. Scientific Reports. 2 aminodipic acid (2-AAA) as a potentiaal biomarker for insulin resistance in childhood obesity	2019	Korea	fasting insulin	Peptide hormones								serum	biochemical analysis	C		13.8 ± 0.7 (OB), 13.8 ± 0.4 (NW)	3.4% TS1, 48.6% TS2/3 and 48.0% TS4/5 (OBS), 2.0%TS1, 51.2% TS2/3 and 46.8% TS4/5 (NW)	BMI>=85th percentile (OW) and >=95th percentile (OB) and >=99th percentile (SOB)	31.4 ± 4.3 (OB) and 19.9 ± 1.8 (NW)	2.4 ± 0.6 (OB) and -0.0 ± 0.6 (NW)	95.9 ± 11.4 (OB) and 67.6 ± 5.9 (NW)		449 56% F%	U/mL	25.1 ± 23.3	12.2 ± 7.8
Lee et al. Scientific Reports. 2 aminodipic acid (2-AAA) as a potentiaal biomarker for insulin resistance in childhood obesity	2019	Korea	HOMA-IR									serum	biochemical analysis	C		13.8 ± 0.7 (OB), 13.8 ± 0.4 (NW)	3.4% TS1, 48.6% TS2/3 and 48.0% TS4/5 (OBS), 2.0%TS1, 51.2% TS2/3 and 46.8% TS4/5 (NW)	BMI>=85th percentile (OW) and >=95th percentile (OB) and >=99th percentile (SOB)	31.4 ± 4.3 (OB) and 19.9 ± 1.8 (NW)	2.4 ± 0.6 (OB) and -0.0 ± 0.6 (NW)	95.9 ± 11.4 (OB) and 67.6 ± 5.9 (NW)		449 56% F%		5.98 ± 5.92	2.84 ± 1.89
Lee et al. Scientific Reports. 2 aminodipic acid (2-AAA) as a potentiaal biomarker for insulin resistance in childhood obesity	2019	Korea	triglycerides									serum	biochemical analysis	C		13.8 ± 0.7 (OB), 13.8 ± 0.4 (NW)	3.4% TS1, 48.6% TS2/3 and 48.0% TS4/5 (OBS), 2.0%TS1, 51.2% TS2/3 and 46.8% TS4/5 (NW)	BMI>=85th percentile (OW) and >=95th percentile (OB) and >=99th percentile (SOB)	31.4 ± 4.3 (OB) and 19.9 ± 1.8 (NW)	2.4 ± 0.6 (OB) and -0.0 ± 0.6 (NW)	95.9 ± 11.4 (OB) and 67.6 ± 5.9 (NW)		449 56% F%	mg/dL	115.2 ± 61.9	73.8 ± 40.3
Lee et al. Scientific Reports. Asymmetric dimethylarginine (ADMA) is identified as a potential biomaarker of insulin resistance in skeletaal muscle	2018	Korea	2-aminoadipic acid	Carboxylic acids and derivates - Amino acids, peptides, and analogues	MK0149	C00956	CHEBI:37024	1	C6H11NO4	-3.4	x	plasma	FIA-MS/MS	C		13.9+/-0.60		BMI>=85th percentile (OW) and >=95th percentile (OB) and >=99th percentile (SOB)	26.7+/-6.78		84.7+/-17.8	age and sex	430 46% F%														0.28						higher	2
Lee et al. Scientific Reports. Asymmetric dimethylarginine (ADMA) is identified as a potential biomaarker of insulin resistance in skeletaal muscle	2018	Korea	arginine	Carboxylic acids and derivates - Amino acids, peptides, and analogues	MK0152	CO02385	CHEBI:29016	1	C6H14N4O2	-3.5	x	plasma	FIA-MS/MS	C		13.9+/-0.60		BMI>=85th percentile (OW) and >=95th percentile (OB) and >=99th percentile (SOB)	26.7+/-6.78		84.7+/-17.8	age and sex	430 46% F%														0.29						higher	3
Lee et al. Scientific Reports. Asymmetric dimethylarginine (ADMA) is identified as a potential biomaarker of insulin resistance in skeletaal muscle	2018	Korea	Carnitine (C0)	organonitrogen compounds	MK0297	C00487	CHEBI:17126	1	C7H15NO3	-2.9	x	plasma	FIA-MS/MS	C		13.9+/-0.60		BMI>=85th percentile (OW) and >=95th percentile (OB) and >=99th percentile (SOB)	26.7+/-6.78		84.7+/-17.8	age and sex	430 46% F%														0.24						higher	2
Lee et al. Scientific Reports. Asymmetric dimethylarginine (ADMA) is identified as a potential biomaarker of insulin resistance in skeletaal muscle	2018	Korea	cholesterol	Steroids and steroid derivates								serum	biochemical analysis	C		13.9+/-0.60		BMI>=85th percentile (OW) and >=95th percentile (OB) and >=99th percentile (SOB)	26.7+/-6.78		84.7+/-17.8	age and sex	430 46% F%	mg/dL	166.1+/-28.2
Lee et al. Scientific Reports. Asymmetric dimethylarginine (ADMA) is identified as a potential biomaarker of insulin resistance in skeletaal muscle	2018	Korea	fasting glucose	Carbohydrates and carbohydrate conjugates - Organooxygen compounds								serum	biochemical analysis	C		13.9+/-0.60		BMI>=85th percentile (OW) and >=95th percentile (OB) and >=99th percentile (SOB)	26.7+/-6.78		84.7+/-17.8	age and sex	430 46% F%	mg/dL	94.6+/-11.0
Lee et al. Scientific Reports. Asymmetric dimethylarginine (ADMA) is identified as a potential biomaarker of insulin resistance in skeletaal muscle	2018	Korea	fasting insulin	Peptide hormones								serum	biochemical analysis	C		13.9+/-0.60		BMI>=85th percentile (OW) and >=95th percentile (OB) and >=99th percentile (SOB)	26.7+/-6.78		84.7+/-17.8	age and sex	430 46% F%	µU/mL	19.9+/-18.3
Lee et al. Scientific Reports. Asymmetric dimethylarginine (ADMA) is identified as a potential biomaarker of insulin resistance in skeletaal muscle	2018	Korea	glutamate	Carboxylic acids and derivates - Amino acids, peptides, and analogues	MK0085	C00302	CHEBI:18237	1	C5H9NO4	-3.5	x	plasma	FIA-MS/MS	C		13.9+/-0.60		BMI>=85th percentile (OW) and >=95th percentile (OB) and >=99th percentile (SOB)	26.7+/-6.78		84.7+/-17.8	age and sex	430 46% F%														0.90						higher	2
Lee et al. Scientific Reports. Asymmetric dimethylarginine (ADMA) is identified as a potential biomaarker of insulin resistance in skeletaal muscle	2018	Korea	HOMA-IR									serum	biochemical analysis	C		13.9+/-0.60		BMI>=85th percentile (OW) and >=95th percentile (OB) and >=99th percentile (SOB)	26.7+/-6.78		84.7+/-17.8	age and sex	430 46% F%		4.77+/-4.89
Lee et al. Scientific Reports. Asymmetric dimethylarginine (ADMA) is identified as a potential biomaarker of insulin resistance in skeletaal muscle	2018	Korea	isoleucine	Carboxylic acids and derivates - BCAA	MK0094	C00407	CHEBI:17191	1	C6H13NO2	-1.7	x	plasma	FIA-MS/MS	C		13.9+/-0.60		BMI>=85th percentile (OW) and >=95th percentile (OB) and >=99th percentile (SOB)	26.7+/-6.78		84.7+/-17.8	age and sex	430 46% F%														0.37						higher	3
Lee et al. Scientific Reports. Asymmetric dimethylarginine (ADMA) is identified as a potential biomaarker of insulin resistance in skeletaal muscle	2018	Korea	leucine	Carboxylic acids and derivates - BCAA	MK0339	C00123	CHEBI:25017	1	C6H13NO2	-1.8	x	plasma	LC-MS/MS	C		13.9+/-0.60		BMI>=85th percentile (OW) and >=95th percentile (OB) and >=99th percentile (SOB)	26.7+/-6.78		84.7+/-17.8	age and sex	430 46% F%														0.35						higher	2
Lee et al. Scientific Reports. Asymmetric dimethylarginine (ADMA) is identified as a potential biomaarker of insulin resistance in skeletaal muscle	2018	Korea	lysoPC a C17:0, LysoPC(17:0/0:0)	glycerophospholipids - glycerophosphocholines	MK0566	NF	CHEBI:74340	1	C25H52NO7P	2.18	x	plasma	FIA-MS/MS	C		13.9+/-0.60		BMI>=85th percentile (OW) and >=95th percentile (OB) and >=99th percentile (SOB)	26.7+/-6.78		84.7+/-17.8	age and sex	430 46% F%														0.29						lower	1
Lee et al. Scientific Reports. Asymmetric dimethylarginine (ADMA) is identified as a potential biomaarker of insulin resistance in skeletaal muscle	2018	Korea	lysoPC a C18:1, LysoPC(18:1(11Z)/0:0)	glycerophospholipids - glycerophosphocholines	MK0984	NF	CHEBI:86255	1	C26H52NO7P	2.38	x	plasma	LC-MS/MS	C		13.9+/-0.60		BMI>=85th percentile (OW) and >=95th percentile (OB) and >=99th percentile (SOB)	26.7+/-6.78		84.7+/-17.8	age and sex	430 46% F%														0.27						lower	1
Lee et al. Scientific Reports. Asymmetric dimethylarginine (ADMA) is identified as a potential biomaarker of insulin resistance in skeletaal muscle	2018	Korea	lysoPC a C18:2, LysoPC(26:0/0:0)	glycerophospholipids - glycerophosphocholines		NF	NF	1	C34H70NO7P	4.71	x	plasma	FIA-MS/MS	C		13.9+/-0.60		BMI>=85th percentile (OW) and >=95th percentile (OB) and >=99th percentile (SOB)	26.7+/-6.78		84.7+/-17.8	age and sex	430 46% F%														0.22						lower	1
Lee et al. Scientific Reports. Asymmetric dimethylarginine (ADMA) is identified as a potential biomaarker of insulin resistance in skeletaal muscle	2018	Korea	N,N-dimethylarginine	Carboxylic acids and derivates - Amino acids, peptides, and analogues	MK0158	C03626	CHEBI:17929	1	C8H18N4O2	-3.1	x	plasma	LC-MS/MS	C		13.9+/-0.60		BMI>=85th percentile (OW) and >=95th percentile (OB) and >=99th percentile (SOB)	26.7+/-6.78		84.7+/-17.8	age and sex	430 46% F%		0.55+/-0.15			<0.001			6.48 (2.44-17.24) (SOB),1.67 (0.64-4.33) (OW/OB) and 1 (NW)						0.17						higher	2
Lee et al. Scientific Reports. Asymmetric dimethylarginine (ADMA) is identified as a potential biomaarker of insulin resistance in skeletaal muscle	2018	Korea	PC 36:1, PC(14:0/22:1(13Z))	glycerophospholipids - glycerophosphocholines	MK0539	NF	CHEBI:89516	1	C44H86NO8P	5.88	x	plasma	FIA-MS/MS	C		13.9+/-0.60		BMI>=85th percentile (OW) and >=95th percentile (OB) and >=99th percentile (SOB)	26.7+/-6.78		84.7+/-17.8	age and sex	430 46% F%														0.19						higher	2
Lee et al. Scientific Reports. Asymmetric dimethylarginine (ADMA) is identified as a potential biomaarker of insulin resistance in skeletaal muscle	2018	Korea	PC 38:0, PC(20:0/18:0)	glycerophospholipids - glycerophosphocholines	MK1003	NF	CHEBI:86166	1	C46H92NO8P	6.14	x	plasma	FIA-MS/MS	C		13.9+/-0.60		BMI>=85th percentile (OW) and >=95th percentile (OB) and >=99th percentile (SOB)	26.7+/-6.78		84.7+/-17.8	age and sex	430 46% F%														0.2						lower	2
Lee et al. Scientific Reports. Asymmetric dimethylarginine (ADMA) is identified as a potential biomaarker of insulin resistance in skeletaal muscle	2018	Korea	PC ae C34:3, PC(O-16:1(9Z)/18:2(9Z,12Z))	glycerophospholipids - glycerophosphocholines	MK0532	NF	CHEBI:64541	1	C42H80NO7P	5.72	x	plasma	FIA-MS/MS	C		13.9+/-0.60		BMI>=85th percentile (OW) and >=95th percentile (OB) and >=99th percentile (SOB)	26.7+/-6.78		84.7+/-17.8	age and sex	430 46% F%														0.35						lower	1
Lee et al. Scientific Reports. Asymmetric dimethylarginine (ADMA) is identified as a potential biomaarker of insulin resistance in skeletaal muscle	2018	Korea	PC ae C38:2, PC(O-18:1(9Z)/20:1(11Z))	glycerophospholipids - glycerophosphocholines	MK1013	NF	CHEBI:89863	1	C46H90NO7P	6.43	x	plasma	LC-MS/MS	C		13.9+/-0.60		BMI>=85th percentile (OW) and >=95th percentile (OB) and >=99th percentile (SOB)	26.7+/-6.78		84.7+/-17.8	age and sex	430 46% F%														0.22						lower	1
Lee et al. Scientific Reports. Asymmetric dimethylarginine (ADMA) is identified as a potential biomaarker of insulin resistance in skeletaal muscle	2018	Korea	PC ae C44:5, PC(O-22:2(13Z,16Z)/22:3(10Z,13Z,16Z))	glycerophospholipids - glycerophosphocholines	MK1016	NF	CHEBI:89995	1	C52H96NO7P	7.09	x	plasma	FIA-MS/MS	C		13.9+/-0.60		BMI>=85th percentile (OW) and >=95th percentile (OB) and >=99th percentile (SOB)	26.7+/-6.78		84.7+/-17.8	age and sex	430 46% F%														0.22						lower	2
Lee et al. Scientific Reports. Asymmetric dimethylarginine (ADMA) is identified as a potential biomaarker of insulin resistance in skeletaal muscle	2018	Korea	phenylalanine	Carboxylic acids and derivates - AAA	MK0125	C02057	CHEBI:28044	1	C9H11NO2	-1.4	x	plasma	FIA-MS/MS	C		13.9+/-0.60		BMI>=85th percentile (OW) and >=95th percentile (OB) and >=99th percentile (SOB)	26.7+/-6.78		84.7+/-17.8	age and sex	430 46% F%														0.30						higher	2
Lee et al. Scientific Reports. Asymmetric dimethylarginine (ADMA) is identified as a potential biomaarker of insulin resistance in skeletaal muscle	2018	Korea	Propionylcarnitine (C3)	fatty acyls - fatty acid esters	MK0320	C03017	CHEBI:28867	1	C10H19NO4	-2.3	x	plasma	FIA-MS/MS	C		13.9+/-0.60		BMI>=85th percentile (OW) and >=95th percentile (OB) and >=99th percentile (SOB)	26.7+/-6.78		84.7+/-17.8	age and sex	430 46% F%														0.29						higher	2
Lee et al. Scientific Reports. Asymmetric dimethylarginine (ADMA) is identified as a potential biomaarker of insulin resistance in skeletaal muscle	2018	Korea	SM (OH) C14:1, SM(d18:0/14:1(9Z)(OH))	sphingolipids - phosphosphingolipids	MK0954	NF	CHEBI:90011	1	C37H73N2O7P	3.91		plasma	FIA-MS/MS	C		13.9+/-0.60		BMI>=85th percentile (OW) and >=95th percentile (OB) and >=99th percentile (SOB)	26.7+/-6.78		84.7+/-17.8	age and sex	430 46% F%														0.22						lower	2
Lee et al. Scientific Reports. Asymmetric dimethylarginine (ADMA) is identified as a potential biomaarker of insulin resistance in skeletaal muscle	2018	Korea	SM (OH) C16:1, SM(d18:0/16:1(9Z)(OH))	sphingolipids - phosphosphingolipids	MK0752	NF	CHEBI:90007	1	C39H77N2O7P	4.38	x	plasma	FIA-MS/MS	C		13.9+/-0.60		BMI>=85th percentile (OW) and >=95th percentile (OB) and >=99th percentile (SOB)	26.7+/-6.78		84.7+/-17.8	age and sex	430 46% F%														0.26						lower	1
Lee et al. Scientific Reports. Asymmetric dimethylarginine (ADMA) is identified as a potential biomaarker of insulin resistance in skeletaal muscle	2018	Korea	SM (OH) C22:2, SM(d18:0/22:2(13Z,16Z)(OH))	sphingolipids - phosphosphingolipids	MK771	NF	CHEBI:90003	1	C45H87N2O7P	5.48	x	plasma	FIA-MS/MS	C		13.9+/-0.60		BMI>=85th percentile (OW) and >=95th percentile (OB) and >=99th percentile (SOB)	26.7+/-6.78		84.7+/-17.8	age and sex	430 46% F%														0.22						lower	1
Lee et al. Scientific Reports. Asymmetric dimethylarginine (ADMA) is identified as a potential biomaarker of insulin resistance in skeletaal muscle	2018	Korea	SM C16:0	sphingolipids - phosphosphingolipids	MK0972	NF	CHEBI:78646	1	C40H80N2O6P	4.99	x	plasma	FIA-MS/MS	C		13.9+/-0.60		BMI>=85th percentile (OW) and >=95th percentile (OB) and >=99th percentile (SOB)	26.7+/-6.78		84.7+/-17.8	age and sex	430 46% F%														0.21						lower	2
Lee et al. Scientific Reports. Asymmetric dimethylarginine (ADMA) is identified as a potential biomaarker of insulin resistance in skeletaal muscle	2018	Korea	triglycerides									serum	biochemical analysis	C		13.9+/-0.60		BMI>=85th percentile (OW) and >=95th percentile (OB) and >=99th percentile (SOB)	26.7+/-6.78		84.7+/-17.8	age and sex	430 46% F%	mg/dL	99.4+/-64.1
Lee et al. Scientific Reports. Asymmetric dimethylarginine (ADMA) is identified as a potential biomaarker of insulin resistance in skeletaal muscle	2018	Korea	tryptophan	Carboxylic acids and derivates - BCAA	MK0132	C00806	CHEBI:27897	1	C11H12N2O2	-1.1	x	plasma	FIA-MS/MS	C		13.9+/-0.60		BMI>=85th percentile (OW) and >=95th percentile (OB) and >=99th percentile (SOB)	26.7+/-6.78		84.7+/-17.8	age and sex	430 46% F%														0.18						higher	2
Lee et al. Scientific Reports. Asymmetric dimethylarginine (ADMA) is identified as a potential biomaarker of insulin resistance in skeletaal muscle	2018	Korea	tyrosine	Carboxylic acids and derivates - AAA	MK0126	C01536	CHEBI:18186	1	C9H11NO3	-2.4	x	plasma	FIA-MS/MS	C		13.9+/-0.60		BMI>=85th percentile (OW) and >=95th percentile (OB) and >=99th percentile (SOB)	26.7+/-6.78		84.7+/-17.8	age and sex	430 46% F%														0.41						higher	2
Lee et al. Scientific Reports. Asymmetric dimethylarginine (ADMA) is identified as a potential biomaarker of insulin resistance in skeletaal muscle	2018	Korea	valine	Carboxylic acids and derivates - BCAA	MK0143	C00183	CHEBI:27266	1	C5H11NO2	-2.3	x	plasma	FIA-MS/MS	C		13.9+/-0.60		BMI>=85th percentile (OW) and >=95th percentile (OB) and >=99th percentile (SOB)	26.7+/-6.78		84.7+/-17.8	age and sex	430 46% F%														0.42						higher	2
Son et al. Journal of Steroid Biochemistry and Molecular Biology. Serum sterol profiling reveals increased cholesterol biosynthesis in childhood obesity	2015	Korea	24S-hydroxycholesterol	Steroids and steroid derivates - bile acids, alcohols and derivates	MK0982	C13550	CHEBI:34310	1	C27H46O2	5.7	x	serum	GC-MS	CC		8.4 +/- 1.6 F and 10.3+/- 2.2 M			16.6+/-1.5 (NW), 20.2+/-1.8 (OW), 22.9 +/- 2 (OB) F and 18.4+/-2.4 (NW), 23.7+/-1.5 (OW), 26.7 +/-2.6 (OB) M				253 58% F% (72 NW, 39 OW, 72 OB)	ng/mL	38.9+/-14.1 (OW) ,49.9+/-19.8 (OB) F and 39.6+/-12.2 (OW), 32.5 +/- 14.2 (OB) M	49.5+/-20.5 F and 42.4+/-14.3 M		<0.05															lower in M (not sign. In F)	1
Son et al. Journal of Steroid Biochemistry and Molecular Biology. Serum sterol profiling reveals increased cholesterol biosynthesis in childhood obesity	2015	Korea	7alpha-hydroxycholesterol	Steroids and steroid derivates - cholestane steroids	MK0982	C03594	CHEBI:17500	1	C27H46O2	5.61	x	serum	GC-MS	CC		8.4 +/- 1.6 F and 10.3+/- 2.2 M			16.6+/-1.5 (NW), 20.2+/-1.8 (OW), 22.9 +/- 2 (OB) F and 18.4+/-2.4 (NW), 23.7+/-1.5 (OW), 26.7 +/-2.6 (OB) M				253 58% F% (72 NW, 39 OW, 72 OB)	ng/mL	23.0+/-11.7 (OW) ,26.7+/-13.4 (OB) F and 28.0+/-9.9 (OW), 32.7 +/- 17.7 (OB) M	21.3+/-15.2 F and 24.4+/-10.6 M		<0.05												0.339 M			higher	1
Son et al. Journal of Steroid Biochemistry and Molecular Biology. Serum sterol profiling reveals increased cholesterol biosynthesis in childhood obesity	2015	Korea	7beta-hydroxycholesterol	Steroids and steroid derivates - cholestane steroids	MK0374	NF	CHEBI:42989	1	C27H46O2	5.61	x	serum	GC-MS	CC		8.4 +/- 1.6 F and 10.3+/- 2.2 M			16.6+/-1.5 (NW), 20.2+/-1.8 (OW), 22.9 +/- 2 (OB) F and 18.4+/-2.4 (NW), 23.7+/-1.5 (OW), 26.7 +/-2.6 (OB) M				253 58% F% (72 NW, 39 OW, 72 OB)	ng/mL	57.2+/-32.5 (OW) ,61.7+/-31.5 (OB) F and 37.4+/-14.2 (OW), 40.8 +/- 22.8 (OB) M	51.8+/-36.1 F and 39.0+/-15.9 M		<0.05															higher	1
Son et al. Journal of Steroid Biochemistry and Molecular Biology. Serum sterol profiling reveals increased cholesterol biosynthesis in childhood obesity	2015	Korea	campesterol	Steroids and steroid derivates - ergostane steroids	MK0900	C01789	CHEBI:28623	1	C28H48O	6.81	x	serum	GC-MS	CC		8.4 +/- 1.6 F and 10.3+/- 2.2 M			16.6+/-1.5 (NW), 20.2+/-1.8 (OW), 22.9 +/- 2 (OB) F and 18.4+/-2.4 (NW), 23.7+/-1.5 (OW), 26.7 +/-2.6 (OB) M				253 58% F% (72 NW, 39 OW, 72 OB)	µg/mL	2.0+/-0.8 (OW) ,2.2+/-1.0 (OB) F and 1.8+/-0.6 (OW), 1.8+/- 0.7 (OB) M	2.4+/-1.1 F and $2.7+/-1.5 M		<0.05															lower (only sign. In M)	1
Son et al. Journal of Steroid Biochemistry and Molecular Biology. Serum sterol profiling reveals increased cholesterol biosynthesis in childhood obesity	2015	Korea	cholesterol	Steroids and steroid derivates - cholestane steroids								serum	biochemical analysis	CC		8.4 +/- 1.6 F and 10.3+/- 2.2 M			16.6+/-1.5 (NW), 20.2+/-1.8 (OW), 22.9 +/- 2 (OB) F and 18.4+/-2.4 (NW), 23.7+/-1.5 (OW), 26.7 +/-2.6 (OB) M				253 58% F% (72 NW, 39 OW, 72 OB)	mg/dL	176.4+/-28.3 (OW) ,177.9+/-25.8 (OB) F and 163.2+/-38.1 (OW), 169.0 +/- 26.3 (OB) M	170.5+/-33.4 F and 165.9+/-29.0 M
Son et al. Journal of Steroid Biochemistry and Molecular Biology. Serum sterol profiling reveals increased cholesterol biosynthesis in childhood obesity	2015	Korea	cholesterol	Steroids and steroid derivates - cholestane steroids	MK0373	C00187	CHEBI:16113	1	C27H46O	7.02	x	serum	GC-MS	CC		8.4 +/- 1.6 F and 10.3+/- 2.2 M			16.6+/-1.5 (NW), 20.2+/-1.8 (OW), 22.9 +/- 2 (OB) F and 18.4+/-2.4 (NW), 23.7+/-1.5 (OW), 26.7 +/-2.6 (OB) M				253 58% F% (72 NW, 39 OW, 72 OB)	µg/mL	325.0+/-60.3 (OW) ,345.3+/-60.7 (OB) F and 364.9+/-79.9 (OW), 361.1 +/- 76.4 (OB) M	317.9+/-67.1 F and 376.6+/-68.6 M		<0.05						positively						positively			higher in F, lower in M	1
Son et al. Journal of Steroid Biochemistry and Molecular Biology. Serum sterol profiling reveals increased cholesterol biosynthesis in childhood obesity	2015	Korea	cholesteryl arachidonate	Steroids and steroid derivates - steroid esters	MK0354	NF	CHEBI:82751	1	C47H76O2	10.27		serum	GC-MS	CC		8.4 +/- 1.6 F and 10.3+/- 2.2 M			16.6+/-1.5 (NW), 20.2+/-1.8 (OW), 22.9 +/- 2 (OB) F and 18.4+/-2.4 (NW), 23.7+/-1.5 (OW), 26.7 +/-2.6 (OB) M				253 58% F% (72 NW, 39 OW, 72 OB)	µg/mL	237.2+/-68.0 (OW) ,276.3+/-112.3 (OB) F and 348.6+/-133.1 (OW), 436.1 +/- 334.3 (OB) M	235.9+/-79.9 F and , 294.2+/-180.6 M		<0.05												0.590 F and 0.768 M			higher (only sign. In M)	1
Son et al. Journal of Steroid Biochemistry and Molecular Biology. Serum sterol profiling reveals increased cholesterol biosynthesis in childhood obesity	2015	Korea	lanosterol	Prenol lipids - triterpenoids	MK0980	C01724	CHEBI:16521	1	C30H50O	7.72	x	serum	GC-MS	CC		8.4 +/- 1.6 F and 10.3+/- 2.2 M			16.6+/-1.5 (NW), 20.2+/-1.8 (OW), 22.9 +/- 2 (OB) F and 18.4+/-2.4 (NW), 23.7+/-1.5 (OW), 26.7 +/-2.6 (OB) M				253 58% F% (72 NW, 39 OW, 72 OB)	ng/mL	136.0+/-86.9 (OW) ,124.4+/-61.0 (OB) F and 129.6+/-45.2 (OW), 153.6 +/- 62.5 (OB) M	98.5+/-35.3 F and 96.8+/-44.1 M		<0.02						positively						positively			higher	1
Son et al. Journal of Steroid Biochemistry and Molecular Biology. Serum sterol profiling reveals increased cholesterol biosynthesis in childhood obesity	2015	Korea	lathosterol	Steroids and steroid derivates - cholestane steroids	MK0002	C01189	CHEBI:17168	1	C27H46O	7.4	x	serum	GC-MS	CC		8.4 +/- 1.6 F and 10.3+/- 2.2 M			16.6+/-1.5 (NW), 20.2+/-1.8 (OW), 22.9 +/- 2 (OB) F and 18.4+/-2.4 (NW), 23.7+/-1.5 (OW), 26.7 +/-2.6 (OB) M				253 58% F% (72 NW, 39 OW, 72 OB)	ng/mL	1317.0+/-887.5 (OW) ,1366.1+/-637.6 (OB) F and 1153.2+/-366.8 (OW), 1518.6 +/- 586.1 (OB) M	808.3+/-375.1 F and 808.7+/-345.3 M		<0.0001						positively						0.289 M			higher	1
Son et al. Journal of Steroid Biochemistry and Molecular Biology. Serum sterol profiling reveals increased cholesterol biosynthesis in childhood obesity	2015	Korea	sitosterol	Steroids and steroid derivates - stigmastanes and derivates	MK0839	C01753	CHEBI:27693	1	C29H50O	7.27	x	serum	GC-MS	CC		8.4 +/- 1.6 F and 10.3+/- 2.2 M			16.6+/-1.5 (NW), 20.2+/-1.8 (OW), 22.9 +/- 2 (OB) F and 18.4+/-2.4 (NW), 23.7+/-1.5 (OW), 26.7 +/-2.6 (OB) M				253 58% F% (72 NW, 39 OW, 72 OB)	µg/mL	1.7+/-0.7 (NW), 1.4+/-0.5 (OW) ,1.4+/-0.6 (OB) F and 1.5+/-0.5 (OW), 1.3 +/- 0.4 (OB) M	1.7+/-0.7 F and 1.9+/-0.9 M		<0.05												-0.227 M			lower (only sign. In M)	1
Son et al. Journal of Steroid Biochemistry and Molecular Biology. Serum sterol profiling reveals increased cholesterol biosynthesis in childhood obesity	2015	Korea	stigmasterol	Steroids and steroid derivates - stigmastanes and derivates	MK0981	C05442	CHEBI:28824	1	C29H48O	6.95	x	serum	GC-MS	CC		8.4 +/- 1.6 F and 10.3+/- 2.2 M			16.6+/-1.5 (NW), 20.2+/-1.8 (OW), 22.9 +/- 2 (OB) F and 18.4+/-2.4 (NW), 23.7+/-1.5 (OW), 26.7 +/-2.6 (OB) M				253 58% F% (72 NW, 39 OW, 72 OB)	µg/mL	0.4+/-0.1 (OW), 0.3+/-0.1 (OB) F and 0.4+/-0.1 (OW), 0.4+/- 0.1 (OB) M	0.4+/-0.1 F and 0.4+/-0.1 M		<0.05															lower (only sign. In F)	1
Son et al. Journal of Steroid Biochemistry and Molecular Biology. Serum sterol profiling reveals increased cholesterol biosynthesis in childhood obesity	2015	Korea	triglycerides									serum	biochemical analysis	CC		8.4 +/- 1.6 F and 10.3+/- 2.2 M			16.6+/-1.5 (NW), 20.2+/-1.8 (OW), 22.9 +/- 2 (OB) F and 18.4+/-2.4 (NW), 23.7+/-1.5 (OW), 26.7 +/-2.6 (OB) M				253 58% F% (72 NW, 39 OW, 72 OB)	mg/dL	109.3+/-46.5 (OW) ,119.0+/-128.4 (OB) F and 116.7+/-52.1 (OW), 139.8 +/- 93.8 (OB) M	100.0+/-41.1 F and 88.3+/-51.8 M
Suzuki et al. BMC Pediatrics. Associations among amino acids, lipid, and glucose metabolic profiles in childhood obesity	2019	Japan	alanine	Carboxylic acids and derivates - Amino acids, peptides, and analogues	MK0134	C01401	CHEBI:16449	1	C3H7NO2	-3.0	x	plasma	LC-MS	CC		10.2+/-0 .4			23.5+/- 2.5				26 42% F%	nmol/mL			294.68+/-64								0.473	0.704	0.708						higher	1
Suzuki et al. BMC Pediatrics. Associations among amino acids, lipid, and glucose metabolic profiles in childhood obesity	2019	Japan	arginine	Carboxylic acids and derivates - Amino acids, peptides, and analogues	MK0152	CO02385	CHEBI:29016	1	C6H14N4O2	-3.5	x	plasma	LC-MS	CC		10.2+/-0 .4			23.5+/- 2.5				26 42% F%	nmol/mL			66.12+/-13.3									0.506	0.549						higher	3
Suzuki et al. BMC Pediatrics. Associations among amino acids, lipid, and glucose metabolic profiles in childhood obesity	2019	Japan	aspartate	Carboxylic acids and derivates - Amino acids, peptides, and analogues	MK0067	C16433	CHEBI:22660	1	C4H7NO4	-3.5	x	plasma	LC-MS	CC		10.2+/-0 .4			23.5+/- 2.5				26 42% F%	nmol/mL			2.74+/-0.54									0.506	0.517						higher	2
Suzuki et al. BMC Pediatrics. Associations among amino acids, lipid, and glucose metabolic profiles in childhood obesity	2019	Japan	fasting glucose	Carbohydrates and carbohydrate conjugates - Organooxygen compounds								plasma	biochemical analysis	CC		10.2+/-0 .4			23.5+/- 2.5				26 42% F%	mg/dL			93.55+/-7.37
Suzuki et al. BMC Pediatrics. Associations among amino acids, lipid, and glucose metabolic profiles in childhood obesity	2019	Japan	fasting insulin	peptide hormones								plasma	biochemical analysis	CC		10.2+/-0 .4			23.5+/- 2.5				26 42% F%	µU/mL			11.64+/-8.29
Suzuki et al. BMC Pediatrics. Associations among amino acids, lipid, and glucose metabolic profiles in childhood obesity	2019	Japan	glutamate	Carboxylic acids and derivates - Amino acids, peptides, and analogues	MK0085	C00302	CHEBI:18237	1	C5H9NO4	-3.5	x	plasma	LC-MS	CC		10.2+/-0 .4			23.5+/- 2.5				26 42% F%	nmol/mL			34.2+/-10.34						positively			0.603	0.596						higher	2
Suzuki et al. BMC Pediatrics. Associations among amino acids, lipid, and glucose metabolic profiles in childhood obesity	2019	Japan	glycine	Carboxylic acids and derivates - Amino acids, peptides, and analogues	MK0009	C00037	CHEBI:15428	1				plasma	LC-MS	CC		10.2+/-0 .4			23.5+/- 2.5				26 42% F%	nmol/mL			164.66 ± 24.98						negatively		-0.215 (not sign.)	0.169 (not sign.)	0.218 (not sign.)						lower	2
Suzuki et al. BMC Pediatrics. Associations among amino acids, lipid, and glucose metabolic profiles in childhood obesity	2019	Japan	HOMA-IR									plasma	biochemical analysis	CC		10.2+/-0 .4			23.5+/- 2.5				26 42% F%				2.74+/-2.1
Suzuki et al. BMC Pediatrics. Associations among amino acids, lipid, and glucose metabolic profiles in childhood obesity	2019	Japan	isoleucine	Carboxylic acids and derivates - BCAA	MK0094	C00407	CHEBI:17191	1	C6H13NO2	-1.7	x	plasma	LC-MS	CC		10.2+/-0 .4			23.5+/- 2.5				26 42% F%	nmol/mL			58/98+/-10.6								0.499	0.799	0.764						higher	3
Suzuki et al. BMC Pediatrics. Associations among amino acids, lipid, and glucose metabolic profiles in childhood obesity	2019	Japan	leucine	Carboxylic acids and derivates - BCAA	MK0339	C00123	CHEBI:25017	1	C6H13NO2	-1.8	x	plasma	LC-MS	CC		10.2+/-0 .4			23.5+/- 2.5				26 42% F%	nmol/mL			120+/-18.45						positively		0.417	0.764	0.685						higher	2
Suzuki et al. BMC Pediatrics. Associations among amino acids, lipid, and glucose metabolic profiles in childhood obesity	2019	Japan	lysine	Carboxylic acids and derivates - Amino acids, peptides, and analogues	MK0151	C16440	CHEBI:25094	1	C6H14N2O2	-3.8	x	plasma	LC-MS	CC		10.2+/-0 .4			23.5+/- 2.5				26 42% F%	nmol/mL			148.27+/-24.05									0.736	0.754						higher	1
Suzuki et al. BMC Pediatrics. Associations among amino acids, lipid, and glucose metabolic profiles in childhood obesity	2019	Japan	methionine	Carboxylic acids and derivates - Amino acids, peptides, and analogues	MK0078	C01733	CHEBI:16811	1	C5H11NO2S	-1.8	x	plasma	LC-MS	CC		10.2+/-0 .4			23.5+/- 2.5				26 42% F%	nmol/mL			20.94+/-4.14																higher	2
Suzuki et al. BMC Pediatrics. Associations among amino acids, lipid, and glucose metabolic profiles in childhood obesity	2019	Japan	ornithine	Carboxylic acids and derivates - Amino acids, peptides, and analogues	MK0145	C01602	CHEBI:18257	1	C5H12N2O2	-3.6	x	plasma	LC-MS	CC		10.2+/-0 .4			23.5+/- 2.5				26 42% F%	nmol/mL			43.39+/-8.61								0.686	0.673	positively						higher	2
Suzuki et al. BMC Pediatrics. Associations among amino acids, lipid, and glucose metabolic profiles in childhood obesity	2019	Japan	phenylalanine	Carboxylic acids and derivates - AAA	MK0125	C02057	CHEBI:28044	1	C9H11NO2	-1.4	x	plasma	LC-MS	CC		10.2+/-0 .4			23.5+/- 2.5				26 42% F%	nmol/mL			52.62+/-5.08									0.736	0.767						higher	2
Suzuki et al. BMC Pediatrics. Associations among amino acids, lipid, and glucose metabolic profiles in childhood obesity	2019	Japan	proline	Carboxylic acids and derivates - Amino acids, peptides, and analogues	MK0081	C00148	CHEBI:26271	1	C5H9NO2	-2.7	x	plasma	LC-MS	CC		10.2+/-0 .4			23.5+/- 2.5				26 42% F%	nmol/mL			134.3+/-41.2									0.586	0.503						higher	1
Suzuki et al. BMC Pediatrics. Associations among amino acids, lipid, and glucose metabolic profiles in childhood obesity	2019	Japan	serine	Carboxylic acids and derivates - Amino acids, peptides, and analogues	MK0062	C00716	CHEBI:17822	1				plasma	LC-MS	CC		10.2+/-0 .4			23.5+/- 2.5				26 42% F%	nmol/mL			108.56 ± 15.50						negatively		-0.319 (not sign.)	-0.025 (not sign.)	0.021 (not sign.)						lower	2
Suzuki et al. BMC Pediatrics. Associations among amino acids, lipid, and glucose metabolic profiles in childhood obesity	2019	Japan	triglycerides									plasma	biochemical analysis	CC		10.2+/-0 .4			23.5+/- 2.5				26 42% F%	mg/dL			91.0+/-56.4
Suzuki et al. BMC Pediatrics. Associations among amino acids, lipid, and glucose metabolic profiles in childhood obesity	2019	Japan	tryptophan	Carboxylic acids and derivates - AAA	MK0132	C00806	CHEBI:27897	1	C11H12N2O2	-1.1	x	plasma	LC-MS	CC		10.2+/-0 .4			23.5+/- 2.5				26 42% F%	nmol/mL			54.85+/-8.37									0.776	0.744						higher	2
Suzuki et al. BMC Pediatrics. Associations among amino acids, lipid, and glucose metabolic profiles in childhood obesity	2019	Japan	tyrosine	Carboxylic acids and derivates - AAA	MK0126	C01536	CHEBI:18186	1	C9H11NO3	-2.4	x	plasma	LC-MS	CC		10.2+/-0 .4			23.5+/- 2.5				26 42% F%	nmol/mL			63.64+/-14.06								0.454	0.902	0.908						higher	2
Suzuki et al. BMC Pediatrics. Associations among amino acids, lipid, and glucose metabolic profiles in childhood obesity	2019	Japan	uric acid	Imidazopyrimidines-Purines and purine derivatives	MK0859	C00366	CHEBI:17775	1	C5H4N4O3	-1.1	x	plasma	LC-MS	CC		10.2+/-0 .4			23.5+/- 2.5				26 42% F%	nmol/mL			5.44+/-1.05																higher	1
Suzuki et al. BMC Pediatrics. Associations among amino acids, lipid, and glucose metabolic profiles in childhood obesity	2019	Japan	valine	Carboxylic acids and derivates - BCAA	MK0143	C00183	CHEBI:27266	1	C5H11NO2	-2.3	x	plasma	LC-MS	CC		10.2+/-0 .4			23.5+/- 2.5				26 42% F%	nmol/mL			226.95+/-31.04								0.434	0.734	0.674						higher	2

## Sheet: AUSTRALIA
Reference paper (author, year, journal and name)	Year of Publication	Country/State of the study	Compound name	Compound class (HMDB/LIPID MAPS)	MK	KEGG	CHEBI	ID TIER	Chemical formula	LogP	Detectable in feces (HMDB, x indicates yes)	Matrix	Measurement technqiue	Study design	OGTT performed (x indicates yes)	Age range	Pubertal stage	BMI diagnostic criteria	BMI (kg/m2)	BMI z-score	Waist circumference (cm)	Adjusted for (for the determination of the OR or corr coefficient)	Sample size (% Female)	Unit	Quantity (mean +/- SD or median (interquartile ranges)) cases	Quantity (mean +/- SD or median (interquartile ranges)) controls	Quantity (mean +/- SD or median (interquartile ranges)) cohort	P-value	Quantity (mean +/- SD) original article obese	Quantity (mean +/- SD) original article controls	Odds Ratio (OR) of logistic regression analysis with respective 95 % CI	Correlation (Pearson, obese group) specific marker IL-6 (P<0.05)	Correlation (Pearson, obese group) specific marker uric acid (P<0.05)	Correlation specific marker with WC (P<0.05)	Correlation specific marker with BMI (P<0.05)	Correlation specific marker with insulin (P<0.05)	Correlation specific marker with HOMA (P<0.05)	Correlation specific marker with hsCRP (P<0.05)	Correlation specific marker with cholesterol (P<0.05)	Correlation specific marker with TGs (P<0.05)	Correlation specific marker with leptin (P<0.05)	Correlation specific marker with adiponectin (P<0.05)	Hgher/lower in the OB	Recurrence across articles included?
Saner et al. Metabolomics. Sex and puberty-related differences in metabolomic profiles associated with adiposity measures in youth with obesity	2018	Victoria	histidine	Carboxylic acids and derivates - Amino acids, peptides, and analogues	MK0100	C00768	CHEBI:27570	1	C6H9N3O2	-3.1	x	serum	1H-NMR	C		11.9+/-3.1	34% TS1, 27% TS2/3 and 34% TS4/5		34.5+/-7.1	2.49+/-0.24	106+/-19	age, sex, FDR	214 53% F%	mmol/L				<0.05						positively						negatively			lower	1
Saner et al. Metabolomics. Sex and puberty-related differences in metabolomic profiles associated with adiposity measures in youth with obesity	2018	Victoria	isoleucine	Carboxylic acids and derivates - BCAA	MK0094	C00407	CHEBI:17191	1	C6H13NO2	-1.7	x	serum	1H-NMR	C		11.9+/-3.1	34% TS1, 27% TS2/3 and 34% TS4/5		34.5+/-7.1	2.49+/-0.24	106+/-19	age, sex, FDR	214 53% F%	mmol/L				<0.05							positively					positively			higher	1
Saner et al. Metabolomics. Sex and puberty-related differences in metabolomic profiles associated with adiposity measures in youth with obesity	2018	Victoria	leucine	Carboxylic acids and derivates - BCAA	MK0339	C00123	CHEBI:25017	1	C6H13NO2	-1.8	x	serum	1H-NMR	C		11.9+/-3.1	34% TS1, 27% TS2/3 and 34% TS4/5		34.5+/-7.1	2.49+/-0.24	106+/-19	age, sex, FDR	214 53% F%	mmol/L				<0.05							positively					positively			higher	1
Saner et al. Metabolomics. Sex and puberty-related differences in metabolomic profiles associated with adiposity measures in youth with obesity	2018	Victoria	phenylalanine	Carboxylic acids and derivates - AAA	MK0125	C02057	CHEBI:28044	1	C9H11NO2	-1.4	x	serum	1H-NMR	C		11.9+/-3.1	34% TS1, 27% TS2/3 and 34% TS4/5		34.5+/-7.1	2.49+/-0.24	106+/-19	age, sex, FDR	214 53% F%	mmol/L				<0.05							positively								higher	1
Saner et al. Metabolomics. Sex and puberty-related differences in metabolomic profiles associated with adiposity measures in youth with obesity	2018	Victoria	acetate	Organic acids and derivates - carboxylic acids and derivates		C00033	CHEBI:15366	1	C2H4O2	-0.12	x	serum	1H-NMR	C		11.9+/-3.2	34% TS1, 27% TS2/3 and 34% TS4/5		34.5+/-7.1	2.49+/-0.24	106+/-19	age, sex, FDR	214 53% F%	mmol/L				<0.05							negatively								lower	1
Saner et al. Metabolomics. Sex and puberty-related differences in metabolomic profiles associated with adiposity measures in youth with obesity	2018	Victoria	acetoacetate	Organic compounds - keto acids and derivates		C00164	CHEBI:15344	1	C4H6O3	-0.47	x	serum	1H-NMR	C		11.9+/-3.3	34% TS1, 27% TS2/3 and 34% TS4/5		34.5+/-7.1	2.49+/-0.24	106+/-19	age, sex, FDR	214 53% F%	mmol/L				<0.001							negatively								lower	1
Saner et al. Metabolomics. Sex and puberty-related differences in metabolomic profiles associated with adiposity measures in youth with obesity	2018	Victoria	tyrosine	Carboxylic acids and derivates - AAA	MK0126	C01536	CHEBI:18186	1	C9H11NO3	-2.4	x	serum	1H-NMR	C		11.9+/-3.1	34% TS1, 27% TS2/3 and 34% TS4/5		34.5+/-7.1	2.49+/-0.24	106+/-19	age, sex, FDR	214 53% F%	mmol/L				<0.05							positively								higher

## Sheet: EUROPE
Reference paper (author, journal and name)	Year of publication	Country of the study	Compound name	Compound class (HMDB/LIPID MAPS)	MK	KEGG	CHEBI	ID TIER	Chemical formula	LogP	Detectable in feces (HMDB)	Matrix	Measurement technique	Study design	OGTT performed (x indicates yes)	Age range	Pubertal stage	BMI diagnostic criteria	BMI (kg/m2)	BMI z-score	Waist circumference (cm, SDS)	Adjusted for (for the determination of the OR or corr coefficient)	Sample size (% Female)	Unit	Quantity (mean concentration +/- SD or median (interquartile ranges)) cases	Quantity (mean concentration +/- SD or median (interquartile ranges)) NW	Quantity (mean concentration +/- SD or median (interquartile ranges)) cohort	P-value	Quantity (mean +/- SD) original article obese	Quantity (mean +/- SD) original article controls	Odds Ratio (OR) of logistic regression analysis with respective 95 % CI	Correlation (Pearson, obese group) specific marker IL-6 (P<0.05)	Correlation (Pearson, obese group) specific marker uric acid (P<0.05)	Correlation specific marker with WC (P<0.05)	Correlation specific marker with BMI (P<0.05)	Correlation specific marker with insulin (P<0.05)	Correlation specific marker with HOMA (P<0.05)	Correlation specific marker with hsCRP (P<0.05)	Correlation specific marker with cholesterol (P<0.05)	Correlation specific marker with TGs (P<0.05)	Correlation specific marker with leptin (P<0.05)	Correlation specific marker with adiponectin (P<0.05)	Hgher/lower in the OB (IR state)	Recurrence across articles included?
Anjos et al. Journal of Proteome Research. Lipidomics Reveals Similar Changes in Serum Phospholipid Signatures of Overweight and Obese Pediatric Subjects	2019	Portugal	cholesterol	Steroids and steroid derivates - cholestane steroids								serum	biochemical analysis	CC		14.8+/-2.1 (OB), 11.9+/-2.6(OW) and 13.9+/-2.5(NW)		>=25 and =>29.9 (OW) and >=30 (OB)	33.5+/-2.1 (OB), 27.2+/-0.9 (OW) and 21.7+/-1.2 (NW)				32 (10 OB, 14 OW, 8 NW) 4% F%	mg/dL	173.3+/-23.6 (OB), 165.6+/-27.8 (OW)	150.9+/-22.3
Anjos et al. Journal of Proteome Research. Lipidomics Reveals Similar Changes in Serum Phospholipid Signatures of Overweight and Obese Pediatric Subjects	2019	Portugal	fasting glucose	Carbohydrates and carbohydrate conjugates - Organooxygen compounds								serum	biochemical analysis	CC		14.8+/-2.1 (OB), 11.9+/-2.6(OW) and 13.9+/-2.5(NW)		>=25 and =>29.9 (OW) and >=30 (OB)	33.5+/-2.1 (OB), 27.2+/-0.9 (OW) and 21.7+/-1.2 (NW)				32 (10 OB, 14 OW, 8 NW) 4% F%	mg/dL	93.2+/-7.3 (OB), 87.1+/-10.8 (OW)	86.2+/-8.5
Anjos et al. Journal of Proteome Research. Lipidomics Reveals Similar Changes in Serum Phospholipid Signatures of Overweight and Obese Pediatric Subjects	2019	Portugal	fasting insuline	peptide hormones								serum	biochemical analysis	CC		14.8+/-2.1 (OB), 11.9+/-2.6(OW) and 13.9+/-2.5(NW)		>=25 and =>29.9 (OW) and >=30 (OB)	33.5+/-2.1 (OB), 27.2+/-0.9 (OW) and 21.7+/-1.2 (NW)				32 (10 OB, 14 OW, 8 NW) 4% F%	mU/L	25.7+/-10.8 (OB), 15.6+/-6.4 (OW)	15.0+/-5.3		<0.05
Anjos et al. Journal of Proteome Research. Lipidomics Reveals Similar Changes in Serum Phospholipid Signatures of Overweight and Obese Pediatric Subjects	2019	Portugal	hbA1C									serum	biochemical analysis	CC		14.8+/-2.1 (OB), 11.9+/-2.6(OW) and 13.9+/-2.5(NW)		>=25 and =>29.9 (OW) and >=30 (OB)	33.5+/-2.1 (OB), 27.2+/-0.9 (OW) and 21.7+/-1.2 (NW)				32 (10 OB, 14 OW, 8 NW) 4% F%	%	5.3+/-0.3 (OB), 5.3+/-0.3 (OW)	4.9+/-0.4
Anjos et al. Journal of Proteome Research. Lipidomics Reveals Similar Changes in Serum Phospholipid Signatures of Overweight and Obese Pediatric Subjects	2019	Portugal	Linoleic-18:2(n-6)	Fatty acyls - lineolic acids and derivates	MK0494	C01595	CHEBI:17351	1	C18H32O2	7.06	x	serum	GC-MS	CC		14.8+/-2.1 (OB), 11.9+/-2.6(OW) and 13.9+/-2.5(NW)		>=25 and =>29.9 (OW) and >=30 (OB)	33.5+/-2.1 (OB), 27.2+/-0.9 (OW) and 21.7+/-1.2 (NW)				32 (10 OB, 14 OW, 8 NW) 4% F%																				lower	1
Anjos et al. Journal of Proteome Research. Lipidomics Reveals Similar Changes in Serum Phospholipid Signatures of Overweight and Obese Pediatric Subjects	2019	Portugal	LysoPC (14:1(9Z)/0:0)	glycerophospholipids - glycerophosphocholines	MK0557	NF	CHEBI:73794	1	C22H44NO7P	0.94		serum	HILIC-MS/MS	CC		14.8+/-2.1 (OB), 11.9+/-2.6(OW) and 13.9+/-2.5(NW)		>=25 and =>29.9 (OW) and >=30 (OB)	33.5+/-2.1 (OB), 27.2+/-0.9 (OW) and 21.7+/-1.2 (NW)				32 (10 OB, 14 OW, 8 NW) 4% F%					<0.05															lower	1
Anjos et al. Journal of Proteome Research. Lipidomics Reveals Similar Changes in Serum Phospholipid Signatures of Overweight and Obese Pediatric Subjects	2019	Portugal	Palmitic acid	Fatty acyls - fatty acids and derivates	MK0433	C00249	CHEBI:15756	1	C16H32O2	7.23	x	serum	GC-MS	CC		14.8+/-2.1 (OB), 11.9+/-2.6(OW) and 13.9+/-2.5(NW)		>=25 and =>29.9 (OW) and >=30 (OB)	33.5+/-2.1 (OB), 27.2+/-0.9 (OW) and 21.7+/-1.2 (NW)				32 (10 OB, 14 OW, 8 NW) 4% F%					<0.05															higher	2
Anjos et al. Journal of Proteome Research. Lipidomics Reveals Similar Changes in Serum Phospholipid Signatures of Overweight and Obese Pediatric Subjects	2019	Portugal	PC 44:10	glycerophospholipids - glycerophosphocholines	MK1017/Non-specified structure		CHEBI:136111	1	C52H82NO8P	5.73		serum	HILIC-MS/MS	CC		14.8+/-2.1 (OB), 11.9+/-2.6(OW) and 13.9+/-2.5(NW)		>=25 and =>29.9 (OW) and >=30 (OB)	33.5+/-2.1 (OB), 27.2+/-0.9 (OW) and 21.7+/-1.2 (NW)				32 (10 OB, 14 OW, 8 NW) 4% F%					<0.05															lower	1
Anjos et al. Journal of Proteome Research. Lipidomics Reveals Similar Changes in Serum Phospholipid Signatures of Overweight and Obese Pediatric Subjects	2019	Portugal	PE 30:3	glycerophospholipids	Non-specified structure	NF	NF	1				serum	HILIC-MS/MS	CC		14.8+/-2.1 (OB), 11.9+/-2.6(OW) and 13.9+/-2.5(NW)		>=25 and =>29.9 (OW) and >=30 (OB)	33.5+/-2.1 (OB), 27.2+/-0.9 (OW) and 21.7+/-1.2 (NW)				32 (10 OB, 14 OW, 8 NW) 4% F%					<0.05															lower	1
Anjos et al. Journal of Proteome Research. Lipidomics Reveals Similar Changes in Serum Phospholipid Signatures of Overweight and Obese Pediatric Subjects	2019	Portugal	PE 38:9	glycerophospholipids	Non-specified structure	NF	NF	1				serum	HILIC-MS/MS	CC		14.8+/-2.1 (OB), 11.9+/-2.6(OW) and 13.9+/-2.5(NW)		>=25 and =>29.9 (OW) and >=30 (OB)	33.5+/-2.1 (OB), 27.2+/-0.9 (OW) and 21.7+/-1.2 (NW)				32 (10 OB, 14 OW, 8 NW) 4% F%					<0.05															lower	1
Anjos et al. Journal of Proteome Research. Lipidomics Reveals Similar Changes in Serum Phospholipid Signatures of Overweight and Obese Pediatric Subjects	2019	Portugal	PE 42:9	glycerophospholipids	Non-specified structure	NF	NF	1				serum	HILIC-MS/MS	CC		14.8+/-2.1 (OB), 11.9+/-2.6(OW) and 13.9+/-2.5(NW)		>=25 and =>29.9 (OW) and >=30 (OB)	33.5+/-2.1 (OB), 27.2+/-0.9 (OW) and 21.7+/-1.2 (NW)				32 (10 OB, 14 OW, 8 NW) 4% F%					<0.05															lower	1
Anjos et al. Journal of Proteome Research. Lipidomics Reveals Similar Changes in Serum Phospholipid Signatures of Overweight and Obese Pediatric Subjects	2019	Portugal	PI 34:1, PI(16:0/18:1(9Z))	glycerophospholipids		NF	NF	1	C43H81O13P	7.28		serum	HILIC-MS/MS	CC		14.8+/-2.1 (OB), 11.9+/-2.6(OW) and 13.9+/-2.5(NW)		>=25 and =>29.9 (OW) and >=30 (OB)	33.5+/-2.1 (OB), 27.2+/-0.9 (OW) and 21.7+/-1.2 (NW)				32 (10 OB, 14 OW, 8 NW) 4% F%																				lower	1
Anjos et al. Journal of Proteome Research. Lipidomics Reveals Similar Changes in Serum Phospholipid Signatures of Overweight and Obese Pediatric Subjects	2019	Portugal	PI 34:2, PI(18:1(9Z)/16:1(9Z))	glycerophospholipids	MK1018	NF	CHEBI:88626	1	C43H79O13P	7.09	x	serum	HILIC-MS/MS	CC		14.8+/-2.1 (OB), 11.9+/-2.6(OW) and 13.9+/-2.5(NW)		>=25 and =>29.9 (OW) and >=30 (OB)	33.5+/-2.1 (OB), 27.2+/-0.9 (OW) and 21.7+/-1.2 (NW)				32 (10 OB, 14 OW, 8 NW) 4% F%																				higher	1
Anjos et al. Journal of Proteome Research. Lipidomics Reveals Similar Changes in Serum Phospholipid Signatures of Overweight and Obese Pediatric Subjects	2019	Portugal	PI 36:1	glycerophospholipids	Non-specified structure	NF	NF	1				serum	HILIC-MS/MS	CC		14.8+/-2.1 (OB), 11.9+/-2.6(OW) and 13.9+/-2.5(NW)		>=25 and =>29.9 (OW) and >=30 (OB)	33.5+/-2.1 (OB), 27.2+/-0.9 (OW) and 21.7+/-1.2 (NW)				32 (10 OB, 14 OW, 8 NW) 4% F%																				lower	1
Anjos et al. Journal of Proteome Research. Lipidomics Reveals Similar Changes in Serum Phospholipid Signatures of Overweight and Obese Pediatric Subjects	2019	Portugal	PI 36:2, PI(18:2(9Z,12Z)/18:0)	glycerophospholipids	MK1019	NF	CHEBI:88641	1	C45H83O13P	7.62		serum	HILIC-MS/MS	CC		14.8+/-2.1 (OB), 11.9+/-2.6(OW) and 13.9+/-2.5(NW)		>=25 and =>29.9 (OW) and >=30 (OB)	33.5+/-2.1 (OB), 27.2+/-0.9 (OW) and 21.7+/-1.2 (NW)				32 (10 OB, 14 OW, 8 NW) 4% F%																				lower	1
Anjos et al. Journal of Proteome Research. Lipidomics Reveals Similar Changes in Serum Phospholipid Signatures of Overweight and Obese Pediatric Subjects	2019	Portugal	PI 36:3, PI(18:2(9Z,12Z)/18:1(9Z))	glycerophospholipids	MK1020	NF	CHEBI:88633	1	C45H81O13P	7.25		serum	HILIC-MS/MS	CC		14.8+/-2.1 (OB), 11.9+/-2.6(OW) and 13.9+/-2.5(NW)		>=25 and =>29.9 (OW) and >=30 (OB)	33.5+/-2.1 (OB), 27.2+/-0.9 (OW) and 21.7+/-1.2 (NW)				32 (10 OB, 14 OW, 8 NW) 4% F%																				lower	1
Anjos et al. Journal of Proteome Research. Lipidomics Reveals Similar Changes in Serum Phospholipid Signatures of Overweight and Obese Pediatric Subjects	2019	Portugal	PI 36:4, PI(18:1(9Z)/18:3(9Z,12Z,15Z))	glycerophospholipids	MK1021	NF	CHEBI:88645	1	C45H79O13P	6.9	x	serum	HILIC-MS/MS	CC		14.8+/-2.1 (OB), 11.9+/-2.6(OW) and 13.9+/-2.5(NW)		>=25 and =>29.9 (OW) and >=30 (OB)	33.5+/-2.1 (OB), 27.2+/-0.9 (OW) and 21.7+/-1.2 (NW)				32 (10 OB, 14 OW, 8 NW) 4% F%																				lower	1
Anjos et al. Journal of Proteome Research. Lipidomics Reveals Similar Changes in Serum Phospholipid Signatures of Overweight and Obese Pediatric Subjects	2019	Portugal	PI 38:3, PI(20:1(11Z)/18:2(9Z,12Z))	glycerophospholipids	MK1022	NF	CHEBI:89144	1	C47H85O13P	7.73		serum	HILIC-MS/MS	CC		14.8+/-2.1 (OB), 11.9+/-2.6(OW) and 13.9+/-2.5(NW)		>=25 and =>29.9 (OW) and >=30 (OB)	33.5+/-2.1 (OB), 27.2+/-0.9 (OW) and 21.7+/-1.2 (NW)				32 (10 OB, 14 OW, 8 NW) 4% F%																				higher	1
Anjos et al. Journal of Proteome Research. Lipidomics Reveals Similar Changes in Serum Phospholipid Signatures of Overweight and Obese Pediatric Subjects	2019	Portugal	PI 38:4, PI(20:4(5Z,8Z,11Z,14Z)/18:0)	glycerophospholipids	MK1023	NF	CHEBI:89110	1	C47H83O13P	7.49		serum	HILIC-MS/MS	CC		14.8+/-2.1 (OB), 11.9+/-2.6(OW) and 13.9+/-2.5(NW)		>=25 and =>29.9 (OW) and >=30 (OB)	33.5+/-2.1 (OB), 27.2+/-0.9 (OW) and 21.7+/-1.2 (NW)				32 (10 OB, 14 OW, 8 NW) 4% F%																				higher	1
Anjos et al. Journal of Proteome Research. Lipidomics Reveals Similar Changes in Serum Phospholipid Signatures of Overweight and Obese Pediatric Subjects	2019	Portugal	PI 38:5, PI(16:2(9Z,12Z)/22:3(10Z,13Z,16Z))	glycerophospholipids	MK1024	NF	CHEBI:88559	1	C47H81O13P	7.07	x	serum	HILIC-MS/MS	CC		14.8+/-2.1 (OB), 11.9+/-2.6(OW) and 13.9+/-2.5(NW)		>=25 and =>29.9 (OW) and >=30 (OB)	33.5+/-2.1 (OB), 27.2+/-0.9 (OW) and 21.7+/-1.2 (NW)				32 (10 OB, 14 OW, 8 NW) 4% F%																				lower	1
Anjos et al. Journal of Proteome Research. Lipidomics Reveals Similar Changes in Serum Phospholipid Signatures of Overweight and Obese Pediatric Subjects	2019	Portugal	PS 30:2, PS(16:1(9Z)/14:1(9Z))	glycerophospholipids		NF	NF	1	C36H66NO10P	3.89		serum	HILIC-MS/MS	CC		14.8+/-2.1 (OB), 11.9+/-2.6(OW) and 13.9+/-2.5(NW)		>=25 and =>29.9 (OW) and >=30 (OB)	33.5+/-2.1 (OB), 27.2+/-0.9 (OW) and 21.7+/-1.2 (NW)				32 (10 OB, 14 OW, 8 NW) 4% F%					<0.05															higher	1
Anjos et al. Journal of Proteome Research. Lipidomics Reveals Similar Changes in Serum Phospholipid Signatures of Overweight and Obese Pediatric Subjects	2019	Portugal	Stearic acid	Fatty acyls - fatty acids and derivates	MK0459	C01530	CHEBI:28842	1	C18H36O2	8.02	x	serum	GC-MS	CC		14.8+/-2.1 (OB), 11.9+/-2.6(OW) and 13.9+/-2.5(NW)		>=25 and =>29.9 (OW) and >=30 (OB)	33.5+/-2.1 (OB), 27.2+/-0.9 (OW) and 21.7+/-1.2 (NW)				32 (10 OB, 14 OW, 8 NW) 4% F%					<0.05															higher	2
Anjos et al. Journal of Proteome Research. Lipidomics Reveals Similar Changes in Serum Phospholipid Signatures of Overweight and Obese Pediatric Subjects	2019	Portugal	triglycerides									serum	biochemical analysis	CC		14.8+/-2.1 (OB), 11.9+/-2.6(OW) and 13.9+/-2.5(NW)		>=25 and =>29.9 (OW) and >=30 (OB)	33.5+/-2.1 (OB), 27.2+/-0.9 (OW) and 21.7+/-1.2 (NW)				32 (10 OB, 14 OW, 8 NW) 4% F%	mg/dL	82.3+/-22.9 (OB), 73.8+/-21.3 (OW)	85.6+/-54.5
Hosking et al.Pediatric Diabetes. Insulin Resistance during normal child growth and development is associated with a distinct blood metabolic phenotype (Earlybird 72)	2019	United Kingdom	2-ketobutyric acid	Short-chain keto acids and derivatives	MK0485	C00109	CHEBI:30831	1	C4H6O3	0.07		serum	1H-NMR	CL		4.7-5.1 and 15.6-16.1 (longitudinal timepoints, at 5 years ad 16 years)				0.09 (-0.48-0.80) M 5 years and 0.36 (-0.49-1.16) F 5 years, 0.44 (-0.31-1.32) M 16 years and 0.70 (0.03-1.60) F 16 years		age, BMI z-score, physical activity	150 (H)	ppm			1.07	0.024									-0.29 (0.006) at 5 years and -0.12 (0.225) at 12 years at 0.11 (0.208) 16 years * Suppl Tabel for each year in EU extra sheet						lower	1
Hosking et al.Pediatric Diabetes. Insulin Resistance during normal child growth and development is associated with a distinct blood metabolic phenotype (Earlybird 72)	2019	United Kingdom	3-hydroxybutyrate	Hydroxy acids and derivatives - beta hydroxy acids and derivatives	MK0417	C01089	CHEBI:20067	1	C4H8O3	-0.39	x	serum	1H-NMR	CL		4.7-5.1 and 15.6-16.1 (longitudinal timepoints, at 5 years ad 16 years)				0.09 (-0.48-0.80) M 5 years and 0.36 (-0.49-1.16) F 5 years, 0.44 (-0.31-1.32) M 16 years and 0.70 (0.03-1.60) F 16 years		age, BMI z-score, physical activity	150 (H)	ppm			1.18	<0.0001									-0.43 (<0.001) at 5 years and -0.06 (0.5) at 12 years at 0.0 (0.973) 16 years						lower	2
Hosking et al.Pediatric Diabetes. Insulin Resistance during normal child growth and development is associated with a distinct blood metabolic phenotype (Earlybird 72)	2019	United Kingdom	alanine	Carboxylic acids and derivates - Amino acids, peptides, and analogues	MK0134	C01401	CHEBI:16449	1	C3H7NO2	-3.0	x	serum	1H-NMR	CL		4.7-5.1 and 15.6-16.1 (longitudinal timepoints, at 5 years ad 16 years)				0.09 (-0.48-0.80) M 5 years and 0.36 (-0.49-1.16) F 5 years, 0.44 (-0.31-1.32) M 16 years and 0.70 (0.03-1.60) F 16 years		age, BMI z-score, physical activity	150 (H)	ppm			1.48	<0.0001									0.25 (0.018) at 5 years and 0.26 (0.006) at 12 years at 0.14 (0.124) 16 years						higher	3
Hosking et al.Pediatric Diabetes. Insulin Resistance during normal child growth and development is associated with a distinct blood metabolic phenotype (Earlybird 72)	2019	United Kingdom	citrate	Tricarboxylic acid and derivatives	MK0750	C00158	CHEBI:30769	1	C6H8O7	-1.3	x	serum	1H-NMR	CL		4.7-5.1 and 15.6-16.1 (longitudinal timepoints, at 5 years ad 16 years)				0.09 (-0.48-0.80) M 5 years and 0.36 (-0.49-1.16) F 5 years, 0.44 (-0.31-1.32) M 16 years and 0.70 (0.03-1.60) F 16 years		age, BMI z-score, physical activity	150 (H)	ppm			2.66	<0.0001									-0.29 (0.007) at 5 years and -0.53 (<0.001) at 12 years at -0.25 (0.005) 16 years						lower, irr altered in obesity despite weight-loss	1
Hosking et al.Pediatric Diabetes. Insulin Resistance during normal child growth and development is associated with a distinct blood metabolic phenotype (Earlybird 72)	2019	United Kingdom	HOMA-IR									serum	biochemical analysis	CL		4.7-5.1 and 15.6-16.1 (longitudinal timepoints, at 5 years ad 16 years)				0.09 (-0.48-0.80) M 5 years and 0.36 (-0.49-1.16) F 5 years, 0.44 (-0.31-1.32) M 16 years and 0.70 (0.03-1.60) F 16 years			150 (H)				0.49 (0.22-0.74) M 5 years and 0.76 (0.60-1.00) F 5 years, 0.70 (0.23-1.16) M 16 years and 0.84 (0.23-1.18) F 16 years
Hosking et al.Pediatric Diabetes. Insulin Resistance during normal child growth and development is associated with a distinct blood metabolic phenotype (Earlybird 72)	2019	United Kingdom	lactate	Carboxylic acids and derivates	MK0918	C00186	CHEBI:28358	1	C3H6O3	-0.79	x	serum	1H-NMR	CL		4.7-5.1 and 15.6-16.1 (longitudinal timepoints, at 5 years ad 16 years)				0.09 (-0.48-0.80) M 5 years and 0.36 (-0.49-1.16) F 5 years, 0.44 (-0.31-1.32) M 16 years and 0.70 (0.03-1.60) F 16 years		age, BMI z-score, physical activity	150 (H)	ppm			1.33	<0.0001									0.01 (0.897) at 5 years and 0.45 (<0.001) at 12 years at 0.25 (0.006) 16 years						higher	1
Hosking et al.Pediatric Diabetes. Insulin Resistance during normal child growth and development is associated with a distinct blood metabolic phenotype (Earlybird 72)	2019	United Kingdom	leucine	Carboxylic acids and derivates - BCAA	MK0339	C00123	CHEBI:25017	1	C6H13NO2	-1.8	x	serum	1H-NMR	CL		4.7-5.1 and 15.6-16.1 (longitudinal timepoints, at 5 years ad 16 years)				0.09 (-0.48-0.80) M 5 years and 0.36 (-0.49-1.16) F 5 years, 0.44 (-0.31-1.32) M 16 years and 0.70 (0.03-1.60) F 16 years		age, BMI z-score, physical activity	150 (H)	ppm			0.96	<0.0001									-0.18 (0.1) at 5 years and -0.04 (0.665) at 12 years at 0.09 (0.303) 16 years						lower	5
Hosking et al.Pediatric Diabetes. Insulin Resistance during normal child growth and development is associated with a distinct blood metabolic phenotype (Earlybird 72)	2019	United Kingdom	Trimethylamine-N-oxide	Organonitrogen compounds - amines		C00565	CHEBI:18139	1	C3H9N	-0.14	x	serum	1H-NMR			4.7-5.1 and 15.6-16.1 (longitudinal timepoints, at 5 years ad 16 years)				0.09 (-0.48-0.80) M 5 years and 0.36 (-0.49-1.16) F 5 years, 0.44 (-0.31-1.32) M 16 years and 0.70 (0.03-1.60) F 16 years		age, BMI z-score, physical activity	150 (H)				3.25	<0.05															lower	2
Hosking et al.Pediatric Diabetes. Insulin Resistance during normal child growth and development is associated with a distinct blood metabolic phenotype (Earlybird 72)	2019	United Kingdom	valine	Carboxylic acids and derivates - BCAA	MK0143	C00183	CHEBI:27266	1	C5H11NO2	-2.3	x	serum	1H-NMR	CL		4.7-5.1 and 15.6-16.1 (longitudinal timepoints, at 5 years ad 16 years)				0.09 (-0.48-0.80) M 5 years and 0.36 (-0.49-1.16) F 5 years, 0.44 (-0.31-1.32) M 16 years and 0.70 (0.03-1.60) F 16 years		age, BMI z-score, physical activity	150 (H)	ppm			1.05	<0.0001									negatively						lower	7
Hosking et al.Pediatric Diabetes. Insulin Resistance during normal child growth and development is associated with a distinct blood metabolic phenotype (Earlybird 72)	2019	United Kingdom	acetate	Organic acids and derivates - carboxylic acids and derivates		C00033	CHEBI:15366	1	C2H4O2	-0.12	x	serum	1H-NMR	CL		4.7-5.1 and 15.6-16.1 (longitudinal timepoints, at 5 years ad 16 years)				0.09 (-0.48-0.80) M 5 years and 0.36 (-0.49-1.16) F 5 years, 0.44 (-0.31-1.32) M 16 years and 0.70 (0.03-1.60) F 16 years		age, BMI z-score, physical activity	150 (H)					<0.01									negatively						lower	1
Lau et al. BMC Medicine. Determinants of the urinary and serum metabolome in children from six europian populations	2018	Multilevel European (UK, France, Spain, Norway, Greece, Lithuania)	4-deoxyerythronic acid	Organooxygen compounds - carbohydrates and carbohydrate conjugates	MK0785	NF	CHEBI:NF	1	C4H8O4	-1.1		urine	1H-NMR	CL		7.4 (6.5-8.9) (45.4% female)				0.3 (-0.4-1.2)		analytical batching, post-prandial effect, samplinf, age, sex and diatary intake	1192 45% F%	µmol/mmol of creatinine			10.6	<0.05							positively								higher	2
Lau et al. BMC Medicine. Determinants of the urinary and serum metabolome in children from six europian populations	2018	Multilevel European (UK, France, Spain, Norway, Greece, Lithuania)	glutamate	Carboxylic acids and derivates - Amino acids, peptides, and analogues	MK0085	C00302	CHEBI:18237	1	C5H9NO4	-3.5	x	serum	FIA-MS/MS and LC-MS/MS	CL		7.4 (6.5-8.9) (45.4% female)				0.3 (-0.4-1.2)		analytical batching, posprandial effect, samplinf, age, seks and diatry intake	1192 45% F%	µmol/L			49.33	<0.05															higher	1
Lau et al. BMC Medicine. Determinants of the urinary and serum metabolome in children from six europian populations	2018	Multilevel European (UK, France, Spain, Norway, Greece, Lithuania)	isoleucine	Carboxylic acids and derivates - BCAA	MK0094	C00407	CHEBI:17191	1	C6H13NO2	-1.7	x	serum	FIA-MS/MS and LC-MS/MS	CL		7.4 (6.5-8.9) (45.4% female)				0.3 (-0.4-1.2)		analytical batching, posprandial effect, samplinf, age, seks and diatry intake	1192 45% F%	µmol/L			75.8	<0.05															higher	5
Lau et al. BMC Medicine. Determinants of the urinary and serum metabolome in children from six europian populations	2018	Multilevel European (UK, France, Spain, Norway, Greece, Lithuania)	L-carnitine	Fatty acyls - quaternary ammonium salts	MK0784	C00318	CHEBI:16347	1	C7H15NO3	-2.9	x	serum	FIA-MS/MS and LC-MS/MS	CL		7.4 (6.5-8.9) (45.4% female)				0.3 (-0.4-1.2)		analytical batching, posprandial effect, samplinf, age, seks and diatry intake	1192 45% F%	µmol/L			41.25																higher	1
Lau et al. BMC Medicine. Determinants of the urinary and serum metabolome in children from six europian populations	2018	Multilevel European (UK, France, Spain, Norway, Greece, Lithuania)	leucine	Carboxylic acids and derivates - BCAA	MK0339	C00123	CHEBI:25017	1	C6H13NO2	-1.8	x	serum	FIA-MS/MS and LC-MS/MS	CL		7.4 (6.5-8.9) (45.4% female)				0.3 (-0.4-1.2)		analytical batching, posprandial effect, samplinf, age, seks and diatry intake	1192 45% F%	µmol/L			134	<0.05															higher	5
Lau et al. BMC Medicine. Determinants of the urinary and serum metabolome in children from six europian populations	2018	Multilevel European (UK, France, Spain, Norway, Greece, Lithuania)	LysoPC a C14:0	glycerophospholipids-glycerophosphocholines	MK1028	NF	CHEBI:64489	1				serum	FIA-MS/MS and LC-MS/MS	CL		7.4 (6.5-8.9) (45.4% female)				0.3 (-0.4-1.2)		analytical batching, posprandial effect, samplinf, age, seks and diatry intake	1192 45% F%	µmol/L			2.95	<0.05															lower	1
Lau et al. BMC Medicine. Determinants of the urinary and serum metabolome in children from six europian populations	2018	Multilevel European (UK, France, Spain, Norway, Greece, Lithuania)	LysoPC a C18:1	glycerophospholipids - glycerophosphocholines	MK0984	NF	CHEBI:86255	1	C26H54NO7P	2.5	x	serum	FIA-MS/MS and LC-MS/MS	CL		7.4 (6.5-8.9) (45.4% female)				0.3 (-0.4-1.2)		analytical batching, posprandial effect, samplinf, age, seks and diatry intake	1192 45% F%	µmol/L			17.82	<0.05															lower	1
Lau et al. BMC Medicine. Determinants of the urinary and serum metabolome in children from six europian populations	2018	Multilevel European (UK, France, Spain, Norway, Greece, Lithuania)	LysoPC a C18:2	glycerophospholipids-glycerophosphocholines	MK1030	NF	CHEBI:28733	1				serum	FIA-MS/MS and LC-MS/MS	CL		7.4 (6.5-8.9) (45.4% female)				0.3 (-0.4-1.2)		analytical batching, posprandial effect, samplinf, age, seks and diatry intake	1192 45% F%	µmol/L			37.07	<0.05															lower	1
Lau et al. BMC Medicine. Determinants of the urinary and serum metabolome in children from six europian populations	2018	Multilevel European (UK, France, Spain, Norway, Greece, Lithuania)	LysoPCA a C16:1	glycerophospholipids-glycerophosphocholines	MK1029	NF	CHEBI:73851	1				serum	FIA-MS/MS and LC-MS/MS	CL		7.4 (6.5-8.9) (45.4% female)				0.3 (-0.4-1.2)		analytical batching, posprandial effect, samplinf, age, seks and diatry intake	1192 45% F%	µmol/L			1.71	<0.05															lower	1
Lau et al. BMC Medicine. Determinants of the urinary and serum metabolome in children from six europian populations	2018	Multilevel European (UK, France, Spain, Norway, Greece, Lithuania)	panthothenate/coenzym A	Carboxylic acids and derivates - aclohols and polyols	MK1025	C00010	CHEBI:15346	1	C21H36N7O16P3S	-0.61		urine	1H-NMR	CL		7.4 (6.5-8.9) (45.4% female)				0.3 (-0.4-1.2)		analytical batching, posprandial effect, samplinf, age, seks and diatry intake	1192 45% F%					<0.05							negatively								lower
Lau et al. BMC Medicine. Determinants of the urinary and serum metabolome in children from six europian populations	2018	Multilevel European (UK, France, Spain, Norway, Greece, Lithuania)	Propionylcarnitine (C3)	fatty acyls - fatty acid esters	MK0320	C03017	CHEBI:28867	1	C10H19NO4	-2.3	x	serum	FIA-MS/MS and LC-MS/MS	CL		7.4 (6.5-8.9) (45.4% female)				0.3 (-0.4-1.2)		analytical batching, posprandial effect, samplinf, age, seks and diatry intake	1192 45% F%	µmol/L			0.2225	<0.05							positively								higher	2
Lau et al. BMC Medicine. Determinants of the urinary and serum metabolome in children from six europian populations	2018	Multilevel European (UK, France, Spain, Norway, Greece, Lithuania)	SM C16:0	Organonitrogen compounds - quaternary ammonium salts		NF	NF	1				serum	FIA-MS/MS and LC-MS/MS	CL		7.4 (6.5-8.9) (45.4% female)				0.3 (-0.4-1.2)		analytical batching, posprandial effect, samplinf, age, seks and diatry intake	1192 45% F%	µmol/L			91.4	<0.05															higher	1
Lau et al. BMC Medicine. Determinants of the urinary and serum metabolome in children from six europian populations	2018	Multilevel European (UK, France, Spain, Norway, Greece, Lithuania)	SM C16:1	Organonitrogen compounds - quaternary ammonium salts	MK1026	NF	CHEBI:89104	1	C40H80N2O6P	4.99	x	serum	FIA-MS/MS and LC-MS/MS	CL		7.4 (6.5-8.9) (45.4% female)				0.3 (-0.4-1.2)		analytical batching, posprandial effect, samplinf, age, seks and diatry intake	1192 45% F%	µmol/L			11.48	<0.05															higher	1
Lau et al. BMC Medicine. Determinants of the urinary and serum metabolome in children from six europian populations	2018	Multilevel European (UK, France, Spain, Norway, Greece, Lithuania)	SM: C18:1	Organonitrogen compounds - quaternary ammonium salts	MK1027	NF	CHEBI:84487	1				serum	FIA-MS/MS and LC-MS/MS	CL		7.4 (6.5-8.9) (45.4% female)				0.3 (-0.4-1.2)		analytical batching, posprandial effect, samplinf, age, seks and diatry intake	1192 45% F%	µmol/L			7.86	<0.05															higher	1
Lau et al. BMC Medicine. Determinants of the urinary and serum metabolome in children from six europian populations	2018	Multilevel European (UK, France, Spain, Norway, Greece, Lithuania)	Valerylcarnitine (C5)	fatty acyls - fatty acid esters	MK0327	NF	CHEBI:85095	1	C12H24NO4	-1.5	x	serum	FIA-MS/MS and LC-MS/MS	CL		7.4 (6.5-8.9) (45.4% female)				0.3 (-0.4-1.2)		analytical batching, posprandial effect, samplinf, age, seks and diatry intake	1192 45% F%	µmol/L			0.122	<0.05							positively								higher	1
Lau et al. BMC Medicine. Determinants of the urinary and serum metabolome in children from six europian populations	2018	Multilevel European (UK, France, Spain, Norway, Greece, Lithuania)	valine	Carboxylic acids and derivates - BCAA	MK0143	C00183	CHEBI:27266	1	C5H11NO2	-2.3	x	urine	1H-NMR	CL		7.4 (6.5-8.9) (45.4% female)				0.3 (-0.4-1.2)		analytical batching, posprandial effect, samplinf, age, seks and diatry intake	1192 45% F%	µmol/mmol of creatinine			3.95	<0.05															higher	7
Lau et al. BMC Medicine. Determinants of the urinary and serum metabolome in children from six europian populations	2018	Multilevel European (UK, France, Spain, Norway, Greece, Lithuania)	Trimethylamine-N-oxide	Organonitrogen compounds - amines		C00565	CHEBI:18139	1	C3H9N	-0.14	x	urine	1H-NMR	CL		7.4 (6.5-8.9) (45.4% female)				0.3 (-0.4-1.2)		analytical batching, posprandial effect, samplinf, age, seks and diatry intake						<0.05															higher	2
Lau et al. BMC Medicine. Determinants of the urinary and serum metabolome in children from six europian populations	2018	Multilevel European (UK, France, Spain, Norway, Greece, Lithuania)	valine	Carboxylic acids and derivates - BCAA	MK0143	C00183	CHEBI:27266	1	C5H11NO2	-2.3	x	serum	FIA-MS/MS and LC-MS/MS	CL		7.4 (6.5-8.9) (45.4% female)				0.3 (-0.4-1.2)		analytical batching, posprandial effect, samplinf, age, seks and diatry intake	1192 45% F%	µmol/L			233.67	<0.05															higher	7
Mangge et al. Journal of Nutritional Biochemistry. Branched-chain amino acids are associated with cardiometabolic risk profiles found in lean, overweight and obese young	2015	Austria	arginine	Carboxylic acids and derivates - AA	MK0152	CO02385	CHEBI:29016	1	C6H14N4O2	-3.5	x	serum	HPLC	CC		21.3 +/- 12.8 (50/50 female/male%)		<85th percentile (NW), >=85th percentile and =<94th percentile (OW) and >95th percentile (OB)	28.2+/-7.1				666 (112 lean/CMH, 112 lean/CMA, 128 overweight/CMH, 92 overweight/CMA, 93 OB/CMH and 129 OB/CMA) 50% F%	µmol/L	118 (106-144) (OB, CMH) and 132 (115-150) (OB, CMA)	120 (106-146)`(NW, CMH) and 125 (101-145) (NW, CMA)		0.001															lower	1
Mangge et al. Journal of Nutritional Biochemistry. Branched-chain amino acids are associated with cardiometabolic risk profiles found in lean, overweight and obese young	2015	Austria	HOMA-IR									plasma	Matthews et al.	CC		21.3 +/- 12.8 (50/50 female/male%)		<85th percentile (NW), >=85th percentile and =<94th percentile (OW) and >95th percentile (OB)	28.2+/-7.1				666 (112 lean/CMH, 112 lean/CMA, 128 overweight/CMH, 92 overweight/CMA, 93 OB/CMH and 129 OB/CMA) 50% F%
Mangge et al. Journal of Nutritional Biochemistry. Branched-chain amino acids are associated with cardiometabolic risk profiles found in lean, overweight and obese young	2015	Austria	CRP									plasma	biochemical analysis	CC		21.3 +/- 12.8 (50/50 female/male%)		<85th percentile (NW), >=85th percentile and =<94th percentile (OW) and >95th percentile (OB)	28.2+/-7.1				666 (112 lean/CMH, 112 lean/CMA, 128 overweight/CMH, 92 overweight/CMA, 93 OB/CMH and 129 OB/CMA) 50% F%	mg/L	3.5+/-5.3
Mangge et al. Journal of Nutritional Biochemistry. Branched-chain amino acids are associated with cardiometabolic risk profiles found in lean, overweight and obese young	2015	Austria	isoleucine	Carboxylic acids and derivates - BCAA	MK0094	C00407	CHEBI:17191	1	C6H13NO2	-1.7	x	serum	HPLC	CC		21.3 +/- 12.8 (50/50 female/male%)		<85th percentile (NW), >=85th percentile and =<94th percentile (OW) and >95th percentile (OB)	28.2+/-7.1				666 (112 lean/CMH, 112 lean/CMA, 128 overweight/CMH, 92 overweight/CMA, 93 OB/CMH and 129 OB/CMA) 50% F%	µmol/L	67.4 (57.4-75.4) (OB, CMH) and 75.9 (65.9-86.1) (OB, CMA)	65.2 (57.7-76.2`) (NW, CMH) and 70.9 (60.4-83.8) (NW, CMA)		<0.001									0.260			0.201			higher	5
Mangge et al. Journal of Nutritional Biochemistry. Branched-chain amino acids are associated with cardiometabolic risk profiles found in lean, overweight and obese young	2015	Austria	leucine	Carboxylic acids and derivates - BCAA	MK0339	C00123	CHEBI:25017	1	C6H13NO2	-1.8	x	serum	HPLC	CC		21.3 +/- 12.8 (50/50 female/male%)		<85th percentile (NW), >=85th percentile and =<94th percentile (OW) and >95th percentile (OB)	28.2+/-7.1				666 (112 lean/CMH, 112 lean/CMA, 128 overweight/CMH, 92 overweight/CMA, 93 OB/CMH and 129 OB/CMA) 50% F%	µmol/L	134 (112-151) (OB, CMH) and 150 (134-166) (OB, CMA)	128 (120-153) (NW, CMH) and 147 (125-168) (NW, CMA)		<0.001									-0.181			0.140			higher	5
Mangge et al. Journal of Nutritional Biochemistry. Branched-chain amino acids are associated with cardiometabolic risk profiles found in lean, overweight and obese young	2015	Austria	phenylalanine	Carboxylic acids and derivates - AAA	MK0125	C02057	CHEBI:28044	1	C9H11NO2	-1.4	x	serum	HPLC	CC		21.3 +/- 12.8 (50/50 female/male%)		<85th percentile (NW), >=85th percentile and =<94th percentile (OW) and >95th percentile (OB)	28.2+/-7.1				666 (112 lean/CMH, 112 lean/CMA, 128 overweight/CMH, 92 overweight/CMA, 93 OB/CMH and 129 OB/CMA) 50% F%	µmol/L	76.6 (69.2-85.7) (OB, CMH) and 79.9 (71.4-87.8) (OB, CMA)	79.7 (70.4-87.9)`(NW, CMH) and 81.9 (75.5-94.6) (NW, CMA)		0.005															higher	3
Mangge et al. Journal of Nutritional Biochemistry. Branched-chain amino acids are associated with cardiometabolic risk profiles found in lean, overweight and obese young	2015	Austria	triglycerides									plasma	biochemical analysis	CC		21.3 +/- 12.8 (50/50 female/male%)		<85th percentile (NW), >=85th percentile and =<94th percentile (OW) and >95th percentile (OB)	28.2+/-7.1				666 (112 lean/CMH, 112 lean/CMA, 128 overweight/CMH, 92 overweight/CMA, 93 OB/CMH and 129 OB/CMA) 50% F%	mg/dL	114+/-76
Mangge et al. Journal of Nutritional Biochemistry. Branched-chain amino acids are associated with cardiometabolic risk profiles found in lean, overweight and obese young	2015	Austria	tyrosine	Carboxylic acids and derivates - AAA	MK0126	C01536	CHEBI:18186	1	C9H11NO3	-2.4	x	serum	HPLC	CC		21.3 +/- 12.8 (50/50 female/male%)		<85th percentile (NW), >=85th percentile and =<94th percentile (OW) and >95th percentile (OB)	28.2+/-7.1				666 (112 lean/CMH, 112 lean/CMA, 128 overweight/CMH, 92 overweight/CMA, 93 OB/CMH and 129 OB/CMA) 50% F%	µmol/L	69.7 (58.4-76.6) (OB, CMH) and 74.4 (63.9-80.6) (OB, CMA)	63.7 (54.8-77.1)`(NW, CMH) and 69.7 (59.6-81.8) (NW, CMA)		0.002															higher	3
Mangge et al. Journal of Nutritional Biochemistry. Branched-chain amino acids are associated with cardiometabolic risk profiles found in lean, overweight and obese young	2015	Austria	valine	Carboxylic acids and derivates - BCAA	MK0143	C00183	CHEBI:27266	1	C5H11NO2	-2.3	x	serum	HPLC	CC		21.3 +/- 12.8 (50/50 female/male%)		<85th percentile (NW), >=85th percentile and =<94th percentile (OW) and >95th percentile (OB)	28.2+/-7.1				666 (112 lean/CMH, 112 lean/CMA, 128 overweight/CMH, 92 overweight/CMA, 93 OB/CMH and 129 OB/CMA) 50% F%	µmol/L	223 (204-240) (OB, CMH) and 260 (240-281) (OB, CMA)	208 (191-243) (NW, CMH) and 229 (211-261) (NW, CMA)		<0.001							0.162		0.222			0.199			higher	7
Mangge et al. Journal of Nutritional Biochemistry. Branched-chain amino acids are associated with cardiometabolic risk profiles found in lean, overweight and obese young	2015	Austria	fasting glucose	Organooxygen compounds - carbohydrates and carbohydrate conjugates								plasma	biochemical analysis	CC		21.3 +/- 12.8 (50/50 female/male%)		<85th percentile (NW), >=85th percentile and =<94th percentile (OW) and >95th percentile (OB)	28.2+/-7.1				666 (112 lean/CMH, 112 lean/CMA, 128 overweight/CMH, 92 overweight/CMA, 93 OB/CMH and 129 OB/CMA) 50% F%	mg/dL	88.2+/-12.8
Martos-Moreno et al. Internation Journal of Obesity. Metabolomics allows the discrimination of the pathophysiological relevance of hyperinsulinism in obese prepubertal children. Mastrangelo et al 2016 INT J OBES	2017	Spain	3-Hydroxybutyrate	Hydroxy acids and derivatives - beta hydroxy acids and derivatives	MK0417	C01089	CHEBI:20067	1	C4H8O3	-0.39	x	serum	Targeted LC-MS and GC-MS	CC	x	7.83+/-2.70 (M IR) and 9.09 +/-2.06 (F IR) and 5.25+/-1.99 (non-IR)	TS1			5.10±2.39 (IR) and 5.25±1.99 (non-IR)			100 OB, 50% F% and 25/25 IR and non-IR	mMol/L	0.022 (0.016-0.037) (IR)	0.036 (0.018-0.060) (non-IR)		<0.05									-0.35			-0.33	-0.28		lower	2
Martos-Moreno et al. Internation Journal of Obesity. Metabolomics allows the discrimination of the pathophysiological relevance of hyperinsulinism in obese prepubertal children. Mastrangelo et al 2016 INT J OBES	2017	Spain	adiponectin									serum	biochemical analysis	CC	x	7.83+/-2.70 (M IR) and 9.09 +/-2.06 (F IR) and 5.25+/-1.99 (non-IR)	TS1			5.10±2.39 (IR) and 5.25±1.99 (non-IR)			100 OB, 50% F% and 25/25 IR and non-IR	µg/ml	12.84+/-7.42 (IR)	16.24+/-7.29 (non-IR)		<0.001
Martos-Moreno et al. Internation Journal of Obesity. Metabolomics allows the discrimination of the pathophysiological relevance of hyperinsulinism in obese prepubertal children. Mastrangelo et al 2016 INT J OBES	2017	Spain	alanine	Carboxylic acids and derivates - Amino acids, peptides, and analogues	MK0134	C01401	CHEBI:16449	1	C3H7NO2	-3.0	x	serum	Targeted LC-MS and GC-MS	CC	x	7.83+/-2.70 (M IR) and 9.09 +/-2.06 (F IR) and 5.25+/-1.99 (non-IR)	TS1			5.10±2.39 (IR) and 5.25±1.99 (non-IR)			100 OB, 50% F% and 25/25 IR and non-IR	µM	336 (285-400) (IR)	265 (224-317) (non-IR)		<0.01									0.58			0.40	0.40		higher	3
Martos-Moreno et al. Internation Journal of Obesity. Metabolomics allows the discrimination of the pathophysiological relevance of hyperinsulinism in obese prepubertal children. Mastrangelo et al 2016 INT J OBES	2017	Spain	butyrylcarnitine (C4)	fatty acyls - fatty acid esters	MK0309	C02862	CHEBI:21949	1	C11H21NO4	-2.1	x	serum	Targeted LC-MS and GC-MS	CC	x	7.83+/-2.70 (M IR) and 9.09 +/-2.06 (F IR) and 5.25+/-1.99 (non-IR)	TS1			5.10±2.39 (IR) and 5.25±1.99 (non-IR)			100 OB, 50% F% and 25/25 IR and non-IR	µM	0.19 (0.16-0.29) (IR)	0.17 (0.13-0.21) (non-IR)		<0.05									0.22						higher	1
Martos-Moreno et al. Internation Journal of Obesity. Metabolomics allows the discrimination of the pathophysiological relevance of hyperinsulinism in obese prepubertal children. Mastrangelo et al 2016 INT J OBES	2017	Spain	cholesterol	Steroids and steroid derivates - cholestane steroids								serum	biochemical analysis	CC	x	7.83+/-2.70 (M IR) and 9.09 +/-2.06 (F IR) and 5.25+/-1.99 (non-IR)	TS1			5.10±2.39 (IR) and 5.25±1.99 (non-IR)			100 OB, 50% F% and 25/25 IR and non-IR	mg/dL				NS	162.53±31.60 (IR)	156.41±29.46 (non-IR)
Martos-Moreno et al. Internation Journal of Obesity. Metabolomics allows the discrimination of the pathophysiological relevance of hyperinsulinism in obese prepubertal children. Mastrangelo et al 2016 INT J OBES	2017	Spain	fasting glucose	Carbohydrates and carbohydrate conjugates - Organooxygen compounds								serum	Biochemical analysis	CC	x	7.83+/-2.70 (M IR) and 9.09 +/-2.06 (F IR) and 5.25+/-1.99 (non-IR)	TS1			5.10±2.39 (IR) and 5.25±1.99 (non-IR)			100 OB, 50% F% and 25/25 IR and non-IR	mg/dL				<0.001	95.82±7.82 (IR)	89.50±5.29 (non-IR)
Martos-Moreno et al. Internation Journal of Obesity. Metabolomics allows the discrimination of the pathophysiological relevance of hyperinsulinism in obese prepubertal children. Mastrangelo et al 2016 INT J OBES	2017	Spain	fasting insuline	Peptide hormones								serum	biochemical analysis	CC	x	7.83+/-2.70 (M IR) and 9.09 +/-2.06 (F IR) and 5.25+/-1.99 (non-IR)	TS1			5.10±2.39 (IR) and 5.25±1.99 (non-IR)			100 OB, 50% F% and 25/25 IR and non-IR	µU/mL				<0.001	20.04±5.23 (IR)	9.13±3.13 (non-IR)
Martos-Moreno et al. Internation Journal of Obesity. Metabolomics allows the discrimination of the pathophysiological relevance of hyperinsulinism in obese prepubertal children. Mastrangelo et al 2016 INT J OBES	2017	Spain	glycodeoxycholate	Steroids and steroid derivatives - bile acids, alcohols and derivates	MK1032	C05464	CHEBI:27471	1	C26H43NO5	2.69	x	serum	Targeted LC-MS and GC-MS	CC	x	7.83+/-2.70 (M IR) and 9.09 +/-2.06 (F IR) and 5.25+/-1.99 (non-IR)	TS1			5.10±2.39 (IR) and 5.25±1.99 (non-IR)			100 OB, 50% F% and 25/25 IR and non-IR	µg/mL	10.86 (4.53-20.41) (IR)	6.83 (3.39-11.60) (non-IR)		<0.05									0.31			0.20			lower	1
Martos-Moreno et al. Internation Journal of Obesity. Metabolomics allows the discrimination of the pathophysiological relevance of hyperinsulinism in obese prepubertal children. Mastrangelo et al 2016 INT J OBES	2017	Spain	HbA1C									serum	biochemical analysis	CC	x	7.83+/-2.70 (M IR) and 9.09 +/-2.06 (F IR) and 5.25+/-1.99 (non-IR)	TS1			5.10±2.39 (IR) and 5.25±1.99 (non-IR)			100 OB, 50% F% and 25/25 IR and non-IR	%				<0.01	5.52±0.43 (IR)	5.29±0.31 (non-IR)
Martos-Moreno et al. Internation Journal of Obesity. Metabolomics allows the discrimination of the pathophysiological relevance of hyperinsulinism in obese prepubertal children. Mastrangelo et al 2016 INT J OBES	2017	Spain	HOMA-IR									serum	biochemical analysis	CC	x	7.83+/-2.70 (M IR) and 9.09 +/-2.06 (F IR) and 5.25+/-1.99 (non-IR)	TS1			5.10±2.39 (IR) and 5.25±1.99 (non-IR)			100 OB, 50% F% and 25/25 IR and non-IR					<0.001	4.74±1.32 (IR)	2.02±0.72 (non-IR)
Martos-Moreno et al. Internation Journal of Obesity. Metabolomics allows the discrimination of the pathophysiological relevance of hyperinsulinism in obese prepubertal children. Mastrangelo et al 2016 INT J OBES	2017	Spain	CRP									serum	biochemical analysis	CC	x	7.83+/-2.70 (M IR) and 9.09 +/-2.06 (F IR) and 5.25+/-1.99 (non-IR)	TS1			5.10±2.39 (IR) and 5.25±1.99 (non-IR)			100 OB, 50% F% and 25/25 IR and non-IR	µg/ml	1.86+/-1.98 (IR)	2.16+/-5.03 (non-IR)		NS
Martos-Moreno et al. Internation Journal of Obesity. Metabolomics allows the discrimination of the pathophysiological relevance of hyperinsulinism in obese prepubertal children. Mastrangelo et al 2016 INT J OBES	2017	Spain	isoleucine	Carboxylic acids and derivates - BCAA	MK0094	C00407	CHEBI:17191	1	C6H13NO2	-1.7	x	serum	Targeted LC-MS and GC-MS	CC	x	7.83+/-2.70 (M IR) and 9.09 +/-2.06 (F IR) and 5.25+/-1.99 (non-IR)	TS1			5.10±2.39 (IR) and 5.25±1.99 (non-IR)			100 OB, 50% F% and 25/25 IR and non-IR	µg/mL	188 (161-207) (IR)	165 (122-189) (non-IR)		<0.05									0.31			0.20	0.21		higher	5
Martos-Moreno et al. Internation Journal of Obesity. Metabolomics allows the discrimination of the pathophysiological relevance of hyperinsulinism in obese prepubertal children. Mastrangelo et al 2016 INT J OBES	2017	Spain	L-carnitine	Fatty acyls - quaternary ammonium salts	MK1031	C00318	CHEBI:16347	1	C7H15NO3	-2.9	x	serum	Targeted LC-MS and GC-MS	CC	x	7.83+/-2.70 (M IR) and 9.09 +/-2.06 (F IR) and 5.25+/-1.99 (non-IR)	TS1			5.10±2.39 (IR) and 5.25±1.99 (non-IR)			100 OB, 50% F% and 25/25 IR and non-IR	µM	0.027 (0.022-0.032) (IR)	0.030 (0.026-0.035) (non-IR)		<0.05									0.58						lower	1
Martos-Moreno et al. Internation Journal of Obesity. Metabolomics allows the discrimination of the pathophysiological relevance of hyperinsulinism in obese prepubertal children. Mastrangelo et al 2016 INT J OBES	2017	Spain	leptin									serum	biochemical analysis	CC	x	7.83+/-2.70 (M IR) and 9.09 +/-2.06 (F IR) and 5.25+/-1.99 (non-IR)	TS1			5.10±2.39 (IR) and 5.25±1.99 (non-IR)			100 OB, 50% F% and 25/25 IR and non-IR	ng/ml	35.28+/-11.94 (IR)	22.01+/-9.75 (non-IR)		<0.001
Martos-Moreno et al. Internation Journal of Obesity. Metabolomics allows the discrimination of the pathophysiological relevance of hyperinsulinism in obese prepubertal children. Mastrangelo et al 2016 INT J OBES	2017	Spain	leucine	Carboxylic acids and derivates - BCAA	MK0339	C00123	CHEBI:25017	1	C6H13NO2	-1.8	x	serum	Targeted LC-MS and GC-MS	CC	x	7.83+/-2.70 (M IR) and 9.09 +/-2.06 (F IR) and 5.25+/-1.99 (non-IR)	TS1			5.10±2.39 (IR) and 5.25±1.99 (non-IR)			100 OB, 50% F% and 25/25 IR and non-IR	µM	95.3 +/- 2.9 (IR)	83.7 +/- 2.5(non-IR)		<0.05									0.24					-0.26	higher	5
Martos-Moreno et al. Internation Journal of Obesity. Metabolomics allows the discrimination of the pathophysiological relevance of hyperinsulinism in obese prepubertal children. Mastrangelo et al 2016 INT J OBES	2017	Spain	ornithine	Carboxylic acids and derivates - Amino acids, peptides, and analogues	MK0145	C01602	CHEBI:18257	1	C5H12N2O2	-3.6	x	serum	Targeted LC-MS and GC-MS	CC	x	7.83+/-2.70 (M IR) and 9.09 +/-2.06 (F IR) and 5.25+/-1.99 (non-IR)	TS1			5.10±2.39 (IR) and 5.25±1.99 (non-IR)			100 OB, 50% F% and 25/25 IR and non-IR	µM	112.10+/-3.40(IR)	96.54+/-3.29(non-IR)		<0.05									0.22						higher	1
Martos-Moreno et al. Internation Journal of Obesity. Metabolomics allows the discrimination of the pathophysiological relevance of hyperinsulinism in obese prepubertal children. Mastrangelo et al 2016 INT J OBES	2017	Spain	phenylalanine	Carboxylic acids and derivates - AAA	MK0125	C02057	CHEBI:28044	1	C9H11NO2	-1.4	x	serum	Targeted LC-MS and GC-MS	CC	x	7.83+/-2.70 (M IR) and 9.09 +/-2.06 (F IR) and 5.25+/-1.99 (non-IR)	TS1			5.10±2.39 (IR) and 5.25±1.99 (non-IR)			100 OB, 50% F% and 25/25 IR and non-IR	µM	85.7+/-2.4(IR)	77.8+/-1.98(non-IR)		<0.05									0.23					-0.22	higher	3
Martos-Moreno et al. Internation Journal of Obesity. Metabolomics allows the discrimination of the pathophysiological relevance of hyperinsulinism in obese prepubertal children. Mastrangelo et al 2016 INT J OBES	2017	Spain	piperidine	piperidines	MK0985	C01746	CHEBI:18049	1	C5H11N	0.97	x	serum	Targeted LC-MS and GC-MS	CC	x	7.83+/-2.70 (M IR) and 9.09 +/-2.06 (F IR) and 5.25+/-1.99 (non-IR)	TS1			5.10±2.39 (IR) and 5.25±1.99 (non-IR)			100 OB, 50% F% and 25/25 IR and non-IR	µg/mL	0.0854+/-0.0032(IR)	0.0723+/-0.0026 (non-IR)		<0.05									0.35						higher	1
Martos-Moreno et al. Internation Journal of Obesity. Metabolomics allows the discrimination of the pathophysiological relevance of hyperinsulinism in obese prepubertal children. Mastrangelo et al 2016 INT J OBES	2017	Spain	proline	Carboxylic acids and derivates - Amino acids, peptides, and analogues	MK0081	C00148	CHEBI:26271	1	C5H9NO2	-2.7	x	serum	Targeted LC-MS and GC-MS	CC	x	7.83+/-2.70 (M IR) and 9.09 +/-2.06 (F IR) and 5.25+/-1.99 (non-IR)	TS1			5.10±2.39 (IR) and 5.25±1.99 (non-IR)			100 OB, 50% F% and 25/25 IR and non-IR	µM	216 (189-271) (IR)	185 (165-211) (non-IR)		<0.05									0.34						higher	2
Martos-Moreno et al. Internation Journal of Obesity. Metabolomics allows the discrimination of the pathophysiological relevance of hyperinsulinism in obese prepubertal children. Mastrangelo et al 2016 INT J OBES	2017	Spain	Propionylcarnitine (C3)	Fatty acyls - fatty acid esters	MK0320	C03017	CHEBI:28867	1	C10H19NO4	-2.3	x	serum	Targeted LC-MS and GC-MS	CC	x	7.83+/-2.70 (M IR) and 9.09 +/-2.06 (F IR) and 5.25+/-1.99 (non-IR)	TS1			5.10±2.39 (IR) and 5.25±1.99 (non-IR)			100 OB, 50% F% and 25/25 IR and non-IR	µM	0.492+/-0.024 (IR)	0.383 +/-0.016 (non-IR)		<0.01									0.23						higher	2
Martos-Moreno et al. Internation Journal of Obesity. Metabolomics allows the discrimination of the pathophysiological relevance of hyperinsulinism in obese prepubertal children. Mastrangelo et al 2016 INT J OBES	2017	Spain	pyroglutamic acid	Carboxylic acids and derivates - Amino acids, peptides, and analogues	MK0011	C02237	CHEBI:16010	1	C5H7NO3	-1.0	x	serum	Targeted LC-MS and GC-MS	CC	x	7.83+/-2.70 (M IR) and 9.09 +/-2.06 (F IR) and 5.25+/-1.99 (non-IR)	TS1			5.10±2.39 (IR) and 5.25±1.99 (non-IR)			100 OB, 50% F% and 25/25 IR and non-IR	µg/mL	56 (51-66) (IR)	63 (47-82) (non-IR)		<0.05															lower	1
Martos-Moreno et al. Internation Journal of Obesity. Metabolomics allows the discrimination of the pathophysiological relevance of hyperinsulinism in obese prepubertal children. Mastrangelo et al 2016 INT J OBES	2017	Spain	pyruvic acid	Keto acids and derivates - alpha-keto acids and derivates	MK0653	C0022	CHEBI:32816	1	C3H4O3	-0.38	x	serum	Targeted LC-MS and GC-MS	CC	x	7.83+/-2.70 (M IR) and 9.09 +/-2.06 (F IR) and 5.25+/-1.99 (non-IR)	TS1			5.10±2.39 (IR) and 5.25±1.99 (non-IR)			100 OB, 50% F% and 25/25 IR and non-IR	mM	0.025 (0.019-0.034) (IR)	0.023 (0.019-0.026) (non-IR)		<0.05									0.26						higher	1
Martos-Moreno et al. Internation Journal of Obesity. Metabolomics allows the discrimination of the pathophysiological relevance of hyperinsulinism in obese prepubertal children. Mastrangelo et al 2016 INT J OBES	2017	Spain	taurodeoxycholic acid	Steroids and steroid derivatives - bile acids, alcohols and derivates	MK0183	C05463	CHEBI:9410	1	C26H45NO6S	1.19	x	serum	Targeted LC-MS and GC-MS	CC	x	7.83+/-2.70 (M IR) and 9.09 +/-2.06 (F IR) and 5.25+/-1.99 (non-IR)	TS1			5.10±2.39 (IR) and 5.25±1.99 (non-IR)			100 OB, 50% F% and 25/25 IR and non-IR	µg/mL	0.54 (0.20-0.99) (IR)	0.29 (0.14-0.48) (non-IR)		<0.05									0.22						higher	1
Martos-Moreno et al. Internation Journal of Obesity. Metabolomics allows the discrimination of the pathophysiological relevance of hyperinsulinism in obese prepubertal children. Mastrangelo et al 2016 INT J OBES	2017	Spain	Triglycerides									serum	biochemical analysis	CC	x	7.83+/-2.70 (M IR) and 9.09 +/-2.06 (F IR) and 5.25+/-1.99 (non-IR)	TS1			5.10±2.39 (IR) and 5.25±1.99 (non-IR)			100 OB, 50% F% and 25/25 IR and non-IR	mg/dL				<0.001	93.02±43.47 (IR)	62.41±35.97 (non-IR)
Martos-Moreno et al. Internation Journal of Obesity. Metabolomics allows the discrimination of the pathophysiological relevance of hyperinsulinism in obese prepubertal children. Mastrangelo et al 2016 INT J OBES	2017	Spain	tryptophan	Carboxylic acids and derivates - AAA	MK0132	C00806	CHEBI:27897	1	C11H12N2O2	-1.1	x	serum	Targeted LC-MS and GC-MS	CC	x	7.83+/-2.70 (M IR) and 9.09 +/-2.06 (F IR) and 5.25+/-1.99 (non-IR)	TS1			5.10±2.39 (IR) and 5.25±1.99 (non-IR)			100 OB, 50% F% and 25/25 IR and non-IR	µg/mL	418+/-14 (IR)	369+/-13 (non-IR)		<0.05									0.30				0.30		higher	1
Martos-Moreno et al. Internation Journal of Obesity. Metabolomics allows the discrimination of the pathophysiological relevance of hyperinsulinism in obese prepubertal children. Mastrangelo et al 2016 INT J OBES	2017	Spain	tyrosine	Carboxylic acids and derivates - AAA	MK0126	C01536	CHEBI:18186	1	C9H11NO3	-2.4	x	serum	Targeted LC-MS and GC-MS	CC	x	7.83+/-2.70 (M IR) and 9.09 +/-2.06 (F IR) and 5.25+/-1.99 (non-IR)	TS1			5.10±2.39 (IR) and 5.25±1.99 (non-IR)			100 OB, 50% F% and 25/25 IR and non-IR	µM	90 (69-108) (IR)	68 (60-93) (non-IR)		<0.05									0.27						higher	3
Martos-Moreno et al. Internation Journal of Obesity. Metabolomics allows the discrimination of the pathophysiological relevance of hyperinsulinism in obese prepubertal children. Mastrangelo et al 2016 INT J OBES	2017	Spain	Uric acid	Imidazopyrimidines-Purines and purine derivatives								serum	biochemical analysis	CC	x	7.83+/-2.70 (M IR) and 9.09 +/-2.06 (F IR) and 5.25+/-1.99 (non-IR)	TS1			5.10±2.39 (IR) and 5.25±1.99 (non-IR)			100 OB, 50% F% and 25/25 IR and non-IR					<0.05	4.66±0.79 (IR)	4.26±0.87 (non-IR)
Martos-Moreno et al. Internation Journal of Obesity. Metabolomics allows the discrimination of the pathophysiological relevance of hyperinsulinism in obese prepubertal children. Mastrangelo et al 2016 INT J OBES	2017	Spain	valine	Carboxylic acids and derivates	MK0143	C00183	CHEBI:27266	1	C5H11NO2	-2.3	x	serum	Targeted LC-MS and GC-MS	CC	x	7.83+/-2.70 (M IR) and 9.09 +/-2.06 (F IR) and 5.25+/-1.99 (non-IR)	TS1			5.10±2.39 (IR) and 5.25±1.99 (non-IR)			100 OB, 50% F% and 25/25 IR and non-IR	µM	145.50+/-4.70(IR)	125.9+/-4.4 (non-IR)		<0.01									0.28					-0.24	higher	7
Reinehr et al. European Journal of Nutrition. Changes in the serum metabolite profile in obese hildren with weight loss. Wahl et al. 2012 OBES FACTS	2015	Germany	Dodecenoylcarnitine (12:1)	Fatty acyls - fatty acid esters	MK0469	NF	CHEBI:89717	1	C19H35NO4	0.16	x	serum	LC-MS/MS	CC		10.9 +/- 2.1 (OB) and 11.1 +/- 2.8 (NW)	45% TS 1, 47% TS2/3 and 8%TS4/5 and 4/551.3% TS1, 36.3% TS2/3 and 12.5%TS4/5 (OB) and 47.5 TS1, 35.0% TS2/3 and 17.5% TS4/5 (NW)		29.8+/-4.8 (OB without weight loss) and 29.9+/-3.2 (OB with weightloss), 27.7 +/- 4.0 (OB) and 17.2 +/- 2.1 (NW)	2.41+/-0.46 (OB without weight loss), 2.38+/-0.40 (OB with weight loss), 2.4 +/- 0.4 (OB) and -0.4 +/- 0.8 (NW)		age, sex and pubertal stage, age and sex	80 OB and 80 OB with weight change (lifestyle intervention), 80 OB and 40 NW	µmol/L	0.16 +/- 0.07 (OB baseline without weight loss)			2.6 x 10-5	0.13 +/- 0.04	0.10 +/- 0.03													higher, higher due to weight loss	1
Reinehr et al. European Journal of Nutrition. Changes in the serum metabolite profile in obese hildren with weight loss. Wahl et al. 2012 OBES FACTS	2015	Germany	glutamine	Carboxylic acids and derivates - Amino acids, peptides, and analogues	MK0141	C00303	CHEBI:28300	1	C5H10N2O3	-3.3	x	serum	LC-MS/MS	CC		10.9 +/- 2.1 (OB) and 11.1 +/- 2.8 (NW)	45% TS 1, 47% TS2/3 and 8%TS4/5 and 4/551.3% TS1, 36.3% TS2/3 and 12.5%TS4/5 (OB) and 47.5 TS1, 35.0% TS2/3 and 17.5% TS4/5 (NW)		29.8+/-4.8 (OB without weight loss) and 29.9+/-3.2 (OB with weightloss), 27.7 +/- 4.0 (OB) and 17.2 +/- 2.1 (NW)	2.41+/-0.46 (OB without weight loss), 2.38+/-0.40 (OB with weight loss), 2.4 +/- 0.4 (OB) and -0.4 +/- 0.8 (NW)		age, sex and pubertal stage, age and sex	80 OB and 80 OB with weight change (lifestyle intervention), 80 OB and 40 NW	µmol/L	606 +/- 123 (OB baseline without weight loss)			7.0 x 10-6	509.43 +/- 114.91	638.62 +/- 109.94	0.20 (0.09, 0.38)												lower, irr altered in OB despite weight-loss	2
Reinehr et al. European Journal of Nutrition. Changes in the serum metabolite profile in obese hildren with weight loss. Wahl et al. 2012 OBES FACTS	2015	Germany	Hexadecenoylcarnitine (C16:1)	Fatty acyls - fatty acid esters	MK0473	NF	CHEBI:86032	1	C23H43NO4	1.03	x	serum	LC-MS/MS	CC		10.9 +/- 2.1 (OB) and 11.1 +/- 2.8 (NW)	45% TS 1, 47% TS2/3 and 8%TS4/5 and 4/551.3% TS1, 36.3% TS2/3 and 12.5%TS4/5 (OB) and 47.5 TS1, 35.0% TS2/3 and 17.5% TS4/5 (NW)		29.8+/-4.8 (OB without weight loss) and 29.9+/-3.2 (OB with weightloss), 27.7 +/- 4.0 (OB) and 17.2 +/- 2.1 (NW)	2.41+/-0.46 (OB without weight loss), 2.38+/-0.40 (OB with weight loss), 2.4 +/- 0.4 (OB) and -0.4 +/- 0.8 (NW)		age, sex and pubertal stage, age and sex	80 OB and 80 OB with weight change (lifestyle intervention), 80 OB and 40 NW	µmol/L	0.04 +/- 0.01 (OB baseline without weight loss)			3.3 x 10-4	0.04 +/- 0.01	0.03 +/- 0.01	2.74 (1.64, 4.98)												higher, irr altered in OB despite weight-loss	1
Reinehr et al. European Journal of Nutrition. Changes in the serum metabolite profile in obese hildren with weight loss. Wahl et al. 2012 OBES FACTS	2015	Germany	LPC a 20:4	glycerophospholipids - glycerophosphocholines		NF	NF	1	C28H50NO7P	2.41	x	serum	LC-MS/MS	CC		10.9 +/- 2.1 (OB) and 11.1 +/- 2.8 (NW)	45% TS 1, 47% TS2/3 and 8%TS4/5 and 4/551.3% TS1, 36.3% TS2/3 and 12.5%TS4/5 (OB) and 47.5 TS1, 35.0% TS2/3 and 17.5% TS4/5 (NW)		29.8+/-4.8 (OB without weight loss) and 29.9+/-3.2 (OB with weightloss), 27.7 +/- 4.0 (OB) and 17.2 +/- 2.1 (NW)	2.41+/-0.46 (OB without weight loss), 2.38+/-0.40 (OB with weight loss), 2.4 +/- 0.4 (OB) and -0.4 +/- 0.8 (NW)		age, sex and pubertal stage, age and sex	80 OB and 80 OB with weight change (lifestyle intervention), 80 OB and 40 NW	µmol/L	4.7 +/- 2.0 (OB baseline without weight loss)			1.2 x 10-4	4.4 +/- 1.21	5.82 +/- 1.77	0.36 (0.20, 0.58)												lower , higher due to weight loss	1
Reinehr et al. European Journal of Nutrition. Changes in the serum metabolite profile in obese hildren with weight loss. Wahl et al. 2012 OBES FACTS	2015	Germany	LPC a C18:1	glycerophospholipids - glycerophosphocholines	MK0984	NF	CHEBI:86255	1	C26H52NO7P	2.38	x	serum	LC-MS/MS	CC		10.9 +/- 2.1 (OB) and 11.1 +/- 2.8 (NW)	45% TS 1, 47% TS2/3 and 8%TS4/5 and 4/551.3% TS1, 36.3% TS2/3 and 12.5%TS4/5 (OB) and 47.5 TS1, 35.0% TS2/3 and 17.5% TS4/5 (NW)		29.8+/-4.8 (OB without weight loss) and 29.9+/-3.2 (OB with weightloss), 27.7 +/- 4.0 (OB) and 17.2 +/- 2.1 (NW)	2.41+/-0.46 (OB without weight loss), 2.38+/-0.40 (OB with weight loss), 2.4 +/- 0.4 (OB) and -0.4 +/- 0.8 (NW)		age, sex and pubertal stage, age and sex	80 OB and 80 OB with weight change (lifestyle intervention), 80 OB and 40 NW	µmol/L	12.7 +/- -5.5 (OB baseline without weight loss)			1.8 x 10-5	12.73 +/- 3.96	17.13 +/- 4.59	0.29 (0.15, 0.49)												lower , higher due to weight loss	1
Reinehr et al. European Journal of Nutrition. Changes in the serum metabolite profile in obese hildren with weight loss. Wahl et al. 2012 OBES FACTS	2015	Germany	LPC a C18:2	glycerophospholipids - glycerophosphocholines	MK1033	NF	CHEBI:28733	1	C26H50NO7P	2.22	x	serum	LC-MS/MS	CC		10.9 +/- 2.1 (OB) and 11.1 +/- 2.8 (NW)	45% TS 1, 47% TS2/3 and 8%TS4/5 and 4/551.3% TS1, 36.3% TS2/3 and 12.5%TS4/5 (OB) and 47.5 TS1, 35.0% TS2/3 and 17.5% TS4/5 (NW)		29.8+/-4.8 (OB without weight loss) and 29.9+/-3.2 (OB with weightloss), 27.7 +/- 4.0 (OB) and 17.2 +/- 2.1 (NW)	2.41+/-0.46 (OB without weight loss), 2.38+/-0.40 (OB with weight loss), 2.4 +/- 0.4 (OB) and -0.4 +/- 0.8 (NW)		age, sex and pubertal stage, age and sex	80 OB and 80 OB with weight change (lifestyle intervention), 80 OB and 40 NW	µmol/L	20.8 +/- 7.5 (OB baseline without weight loss)			5.7 x 10-8	18.09 +/- 5.07	36.37 +/- 11.44	0.05 (0.01, 0.13)												lower , higher due to weight loss	1
Reinehr et al. European Journal of Nutrition. Changes in the serum metabolite profile in obese hildren with weight loss. Wahl et al. 2012 OBES FACTS	2015	Germany	methionine	Carboxylic acids and derivates - Amino acids, peptides, and analogues	MK0078	C01733	CHEBI:16811	1	C5H11NO2S	-1.8	x	serum	LC-MS/MS	CC		10.9 +/- 2.1 (OB) and 11.1 +/- 2.8 (NW)	45% TS 1, 47% TS2/3 and 8%TS4/5 and 4/551.3% TS1, 36.3% TS2/3 and 12.5%TS4/5 (OB) and 47.5 TS1, 35.0% TS2/3 and 17.5% TS4/5 (NW)		29.8+/-4.8 (OB without weight loss) and 29.9+/-3.2 (OB with weightloss), 27.7 +/- 4.0 (OB) and 17.2 +/- 2.1 (NW)	2.41+/-0.46 (OB without weight loss), 2.38+/-0.40 (OB with weight loss), 2.4 +/- 0.4 (OB) and -0.4 +/- 0.8 (NW)		age, sex and pubertal stage, age and sex	80 OB and 80 OB with weight change (lifestyle intervention), 80 OB and 40 NW	µmol/L	30 +/- 7 (OB baseline without weight loss)			3.4 x 10-5	27.55 +/- 6.81	35.09 +/- 8.76	0.28 (0.15, 0.49)												higher	1
Reinehr et al. European Journal of Nutrition. Changes in the serum metabolite profile in obese hildren with weight loss. Wahl et al. 2012 OBES FACTS	2015	Germany	PC ae C34:1, PC(O-16:1(9Z)/18:0)	glycerophospholipids - glycerophosphocholines	MK1034	NF	CHEBI:89892	1	C42H84NO7P	5.92	x	serum	LC-MS/MS	CC		10.9 +/- 2.1 (OB) and 11.1 +/- 2.8 (NW)	45% TS 1, 47% TS2/3 and 8%TS4/5 and 4/551.3% TS1, 36.3% TS2/3 and 12.5%TS4/5 (OB) and 47.5 TS1, 35.0% TS2/3 and 17.5% TS4/5 (NW)		29.8+/-4.8 (OB without weight loss) and 29.9+/-3.2 (OB with weightloss), 27.7 +/- 4.0 (OB) and 17.2 +/- 2.1 (NW)	2.41+/-0.46 (OB without weight loss), 2.38+/-0.40 (OB with weight loss), 2.4 +/- 0.4 (OB) and -0.4 +/- 0.8 (NW)		age, sex and pubertal stage, age and sex	80 OB and 80 OB with weight change (lifestyle intervention), 80 OB and 40 NW	µmol/L	8.4 +/- 2.4 (OB baseline without weight loss)			3.0 x 10-4	8.26 +/- 2.07	10.26 +/- 3.20	0.34 (0.18, 0.59)												lower, irr altered in OB despite weight-loss	1
Reinehr et al. European Journal of Nutrition. Changes in the serum metabolite profile in obese hildren with weight loss. Wahl et al. 2012 OBES FACTS	2015	Germany	PC ae C34:2	glycerophospholipids - glycerophosphocholines	MK1035/Non-specified structure	NF	CHEBI:86231	1				serum	LC-MS/MS	CC		10.9 +/- 2.1 (OB) and 11.1 +/- 2.8 (NW)	45% TS 1, 47% TS2/3 and 8%TS4/5 and 4/551.3% TS1, 36.3% TS2/3 and 12.5%TS4/5 (OB) and 47.5 TS1, 35.0% TS2/3 and 17.5% TS4/5 (NW)		29.8+/-4.8 (OB without weight loss) and 29.9+/-3.2 (OB with weightloss), 27.7 +/- 4.0 (OB) and 17.2 +/- 2.1 (NW)	2.41+/-0.46 (OB without weight loss), 2.38+/-0.40 (OB with weight loss), 2.4 +/- 0.4 (OB) and -0.4 +/- 0.8 (NW)		age, sex and pubertal stage, age and sex	80 OB and 80 OB with weight change (lifestyle intervention), 80 OB and 40 NW	µmol/L	10.6 +/- 3.0 (OB baseline without weight loss)			4.1 x 10-5	9.32 +/- 2.69	12.70 +/- 4.07	0.29 (0.15, 0.50)												lower, irr altered in OB despite weight-loss	1
Reinehr et al. European Journal of Nutrition. Changes in the serum metabolite profile in obese hildren with weight loss. Wahl et al. 2012 OBES FACTS	2015	Germany	PC ae C34:3, PC(O-16:1(9Z)/18:2(9Z,12Z))	glycerophospholipids - glycerophosphocholines	MK0532	NF	CHEBI:64541	1	C42H80NO7P	5.72	x	serum	LC-MS/MS	CC		10.9 +/- 2.1 (OB) and 11.1 +/- 2.8 (NW)	45% TS 1, 47% TS2/3 and 8%TS4/5 and 4/551.3% TS1, 36.3% TS2/3 and 12.5%TS4/5 (OB) and 47.5 TS1, 35.0% TS2/3 and 17.5% TS4/5 (NW)		29.8+/-4.8 (OB without weight loss) and 29.9+/-3.2 (OB with weightloss), 27.7 +/- 4.0 (OB) and 17.2 +/- 2.1 (NW)	2.41+/-0.46 (OB without weight loss), 2.38+/-0.40 (OB with weight loss), 2.4 +/- 0.4 (OB) and -0.4 +/- 0.8 (NW)		age, sex and pubertal stage, age and sex	80 OB and 80 OB with weight change (lifestyle intervention), 80 OB and 40 NW	µmol/L	7.2 +/- 2.2 (OB baseline without weight loss)			2.3 x 10-4	6.95 +/- 2.02	9.22 +/- 3.31	0.39 (0.23, 0.62)												lower, irr altered in OB despite weight-loss	1
Reinehr et al. European Journal of Nutrition. Changes in the serum metabolite profile in obese hildren with weight loss. Wahl et al. 2012 OBES FACTS	2015	Germany	PC ae C36:2, PC(O-18:0/18:2(9Z,12Z))	glycerophospholipids - glycerophosphocholines	MK0975	NF	CHEBI:89895	1	C44H86NO7P	6.18	x	serum	LC-MS/MS	CC		10.9 +/- 2.1 (OB) and 11.1 +/- 2.8 (NW)	45% TS 1, 47% TS2/3 and 8%TS4/5 and 4/551.3% TS1, 36.3% TS2/3 and 12.5%TS4/5 (OB) and 47.5 TS1, 35.0% TS2/3 and 17.5% TS4/5 (NW)		29.8+/-4.8 (OB without weight loss) and 29.9+/-3.2 (OB with weightloss), 27.7 +/- 4.0 (OB) and 17.2 +/- 2.1 (NW)	2.41+/-0.46 (OB without weight loss), 2.38+/-0.40 (OB with weight loss), 2.4 +/- 0.4 (OB) and -0.4 +/- 0.8 (NW)		age, sex and pubertal stage, age and sex	80 OB and 80 OB with weight change (lifestyle intervention), 80 OB and 40 NW	µmol/L	10.9 +/- 3.0 (OB baseline without weight loss)			1.1 x 10-5	10.25 +/- 2.55	13.63 +/- 3.69	0.24 (0.12, 0.43)												lower , higher due to weight loss	1
Reinehr et al. European Journal of Nutrition. Changes in the serum metabolite profile in obese hildren with weight loss. Wahl et al. 2012 OBES FACTS	2015	Germany	PC ae C36:3	glycerophospholipids - acyl-alkyl phosphatidylcholines	MK1036/Non-specified structure	NF	CHEBI:89879	1				serum	LC-MS/MS	CC		10.9 +/- 2.1 (OB) and 11.1 +/- 2.8 (NW)	45% TS 1, 47% TS2/3 and 8%TS4/5 and 4/551.3% TS1, 36.3% TS2/3 and 12.5%TS4/5 (OB) and 47.5 TS1, 35.0% TS2/3 and 17.5% TS4/5 (NW)		29.8+/-4.8 (OB without weight loss) and 29.9+/-3.2 (OB with weightloss), 27.7 +/- 4.0 (OB) and 17.2 +/- 2.1 (NW)	2.41+/-0.46 (OB without weight loss), 2.38+/-0.40 (OB with weight loss), 2.4 +/- 0.4 (OB) and -0.4 +/- 0.8 (NW)		age, sex and pubertal stage, age and sex	80 OB and 80 OB with weight change (lifestyle intervention), 80 OB and 40 NW	µmol/L	8.5 +/- 2.7 (OB baseline without weight loss)			2.0 x 10-4	6.61 +/- 1.86	8.51 +/- 2.52	0.33 (0.17, 0.56)												lower, irr altered in OB despite weight-loss	1
Reinehr et al. European Journal of Nutrition. Changes in the serum metabolite profile in obese hildren with weight loss. Wahl et al. 2012 OBES FACTS	2015	Germany	PC ae C38:2, PC(O-18:1(9Z)/20:1(11Z))	glycerophospholipids - glycerophosphocholines	MK1037	NF	CHEBI:89863	1	C46H90NO7P	6.43	x	serum	LC-MS/MS	CC		10.9 +/- 2.1 (OB) and 11.1 +/- 2.8 (NW)	45% TS 1, 47% TS2/3 and 8%TS4/5 and 4/551.3% TS1, 36.3% TS2/3 and 12.5%TS4/5 (OB) and 47.5 TS1, 35.0% TS2/3 and 17.5% TS4/5 (NW)		29.8+/-4.8 (OB without weight loss) and 29.9+/-3.2 (OB with weightloss), 27.7 +/- 4.0 (OB) and 17.2 +/- 2.1 (NW)	2.41+/-0.46 (OB without weight loss), 2.38+/-0.40 (OB with weight loss), 2.4 +/- 0.4 (OB) and -0.4 +/- 0.8 (NW)		age, sex and pubertal stage, age and sex	80 OB and 80 OB with weight change (lifestyle intervention), 80 OB and 40 NW	µmol/L	3.8 +/- 2.6 (OB baseline without weight loss)			1.8 x 10-4	1.55 +/- 0.48	1.96 +/- 0.51	0.36 (0.20, 0.59)												lower, irr altered in OB despite weight-loss	1
Reinehr et al. European Journal of Nutrition. Changes in the serum metabolite profile in obese hildren with weight loss. Wahl et al. 2012 OBES FACTS	2015	Germany	proline	Carboxylic acids and derivates - Amino acids, peptides, and analogues	MK0081	C00148	CHEBI:26271	1	C5H9NO2	-2.7	x	serum	LC-MS/MS	CC		10.9 +/- 2.1 (OB) and 11.1 +/- 2.8 (NW)	45% TS 1, 47% TS2/3 and 8%TS4/5 and 4/551.3% TS1, 36.3% TS2/3 and 12.5%TS4/5 (OB) and 47.5 TS1, 35.0% TS2/3 and 17.5% TS4/5 (NW)		29.8+/-4.8 (OB without weight loss) and 29.9+/-3.2 (OB with weightloss), 27.7 +/- 4.0 (OB) and 17.2 +/- 2.1 (NW)	2.41+/-0.46 (OB without weight loss), 2.38+/-0.40 (OB with weight loss), 2.4 +/- 0.4 (OB) and -0.4 +/- 0.8 (NW)		age, sex and pubertal stage, age and sex	80 OB and 80 OB with weight change (lifestyle intervention), 80 OB and 40 NW	µmol/L	163 +/- 47 (OB baseline without weight loss)			1.3 x 10-5	180.88 +/- 63.23	258.91 +/- 91	0.27 (0.14, 0.46)												lower, irr altered in OB despite weight-loss	2
Rocha et al. Hormone Reserach in Paediatrics. Serum uric acid levels as an indicator for metabolically unhealthy obesity in children and adolescents	2018	Germany	fasting glucose	Carbohydrates and carbohydrate conjugates - Organooxygen compounds								serum	biochemical analysis	CC	x	11.1 +/- 2.98 (NW), 11.2 +/- 2.64 (MHO), 11.4 +/- 2.84 (MUO)	45.9% TS1, 44.8% TS2/3/4 and 9.3% TS5 for NW, 35.1%, 47.3% and 17.6% for MHO and 34.1%, 52.2% and 13.7% for MUO	BMI SDS >=-1.28 and <1.28 (OW), BMI SDS >=1.28 and =<1.88 (OW) and BMI SDS >1.88 (OB)		-0.04 +/- 0.68 (NW). 2.32 +/- 0.52 (MHO). 2.57 +/- 0.57 (MUO)	-0.2 +/- 0.69 (NW). 1.62 (1.33-1.89) (MHO) 1.83 (1.54-2.04) (MUO)	sex, age, pubertal status, BMI SDS	458 (207 (OB), 39 (OW), 212 (NW)) 48% F%	mmol/L	4.87 (4.70-5.05) (MHO), 4.95 (4.69-5.17) (MUO)	4.78 (4.53-5.01)		<0.01
Rocha et al. Hormone Reserach in Paediatrics. Serum uric acid levels as an indicator for metabolically unhealthy obesity in children and adolescents	2018	Germany	HOMA-IR									serum	biochemical analysis	CC	x	11.1 +/- 2.98 (NW), 11.2 +/- 2.64 (MHO), 11.4 +/- 2.84 (MUO)	45.9% TS1, 44.8% TS2/3/4 and 9.3% TS5 for NW, 35.1%, 47.3% and 17.6% for MHO and 34.1%, 52.2% and 13.7% for MUO	BMI SDS >=-1.28 and <1.28 (OW), BMI SDS >=1.28 and =<1.88 (OW) and BMI SDS >1.88 (OB)		-0.04 +/- 0.68 (NW). 2.32 +/- 0.52 (MHO). 2.57 +/- 0.57 (MUO)	-0.2 +/- 0.69 (NW). 1.62 (1.33-1.89) (MHO) 1.83 (1.54-2.04) (MUO)	sex, age, pubertal status, BMI SDS	458 (207 (OB), 39 (OW), 212 (NW)) 48% F%		3.05 (2.50-3.67) (MHO), 3.66 (2.61-4.70) (MUO)	1.44 (1.00-1.91)		<0.001
Rocha et al. Hormone Reserach in Paediatrics. Serum uric acid levels as an indicator for metabolically unhealthy obesity in children and adolescents	2018	Germany	CRP									serum	biochemical analysis	CC	x	11.1 +/- 2.98 (NW), 11.2 +/- 2.64 (MHO), 11.4 +/- 2.84 (MUO)	45.9% TS1, 44.8% TS2/3/4 and 9.3% TS5 for NW, 35.1%, 47.3% and 17.6% for MHO and 34.1%, 52.2% and 13.7% for MUO	BMI SDS >=-1.28 and <1.28 (OW), BMI SDS >=1.28 and =<1.88 (OW) and BMI SDS >1.88 (OB)		-0.04 +/- 0.68 (NW). 2.32 +/- 0.52 (MHO). 2.57 +/- 0.57 (MUO)	-0.2 +/- 0.69 (NW). 1.62 (1.33-1.89) (MHO) 1.83 (1.54-2.04) (MUO)	sex, age, pubertal status, BMI SDS	458 (207 (OB), 39 (OW), 212 (NW)) 48% F%	mg/L	0.48 (0.30-1.58) (MHO), 0.55 (0.27-1.28) (MUO)	0.36 (0.24-0.67)		<0.05			0.93 (0.7-1.1)
Rocha et al. Hormone Reserach in Paediatrics. Serum uric acid levels as an indicator for metabolically unhealthy obesity in children and adolescents	2018	Germany	triglycerides									serum	biochemical analysis	CC	x	11.1 +/- 2.98 (NW), 11.2 +/- 2.64 (MHO), 11.4 +/- 2.84 (MUO)	45.9% TS1, 44.8% TS2/3/4 and 9.3% TS5 for NW, 35.1%, 47.3% and 17.6% for MHO and 34.1%, 52.2% and 13.7% for MUO	BMI SDS >=-1.28 and <1.28 (OW), BMI SDS >=1.28 and =<1.88 (OW) and BMI SDS >1.88 (OB)		-0.04 +/- 0.68 (NW). 2.32 +/- 0.52 (MHO). 2.57 +/- 0.57 (MUO)	-0.2 +/- 0.69 (NW). 1.62 (1.33-1.89) (MHO) 1.83 (1.54-2.04) (MUO)	sex, age, pubertal status, BMI SDS	458 (207 (OB), 39 (OW), 212 (NW)) 48% F%	SDS	0.49 (0.17-0.85) (MHO), 1.78 (0.74-2.14) (MUO)	-0,14 +/- 0,88		<0.05
Rocha et al. Hormone Reserach in Paediatrics. Serum uric acid levels as an indicator for metabolically unhealthy obesity in children and adolescents	2018	Germany	uric acid	Imidazopyrimidines-Purines and purine derivatives	MK0859	C00366	CHEBI:17775	1	C5H4N4O3	-1.1	x	serum	biochemical analysis	CC	x	11.1 +/- 2.98 (NW), 11.2 +/- 2.64 (MHO), 11.4 +/- 2.84 (MUO)	45.9% TS1, 44.8% TS2/3/4 and 9.3% TS5 for NW, 35.1%, 47.3% and 17.6% for MHO and 34.1%, 52.2% and 13.7% for MUO	BMI SDS >=-1.28 and <1.28 (OW), BMI SDS >=1.28 and =<1.88 (OW) and BMI SDS >1.88 (OB)		-0.04 +/- 0.68 (NW). 2.32 +/- 0.52 (MHO). 2.57 +/- 0.57 (MUO)	-0.2 +/- 0.69 (NW). 1.62 (1.33-1.89) (MHO) 1.83 (1.54-2.04) (MUO)	sex, age, pubertal status, BMI SDS	458 (207 (OB), 39 (OW), 212 (NW)) 48% F%	SDS	0.33 (0.01-0.81) (MHO), 0.69 (0.21-1.39) (MUO)	-0.49+/-0.85		<0.001			1.61 (1.1-2.6)												higher	2
Troisi et al. Nutrients. Metabolomic Salivary Signature of Pediatric Obesity Related Liver Disease and Metabolic Syndrome	2019	Italy	2-oxovaleric acid	Keto acids and derivates - short-chain keto acids and derivates	MK0987	C06255	CHEBI:33033	1	C5H8O3	0.48		saliva	GC-MS	CC		12.49+/-2.71 (OB) and 10.53+/-2.57 (NW)		<85th percentile (NW) and >95th percentile (OB)	31.45+/-6.65 (OB) and 18.52+/-2.92 (NW)		90.74 +/-13.94 (OB) and 61.14+/-7.11 (NW)		41 (23 OB, 18 NW) 34% F%																				lower	1
Troisi et al. Nutrients. Metabolomic Salivary Signature of Pediatric Obesity Related Liver Disease and Metabolic Syndrome	2019	Italy	2-palmitoylglycerol	Glycerolipids - monoradylglycerols	MK0705	NF	CHEBI:75455	1	C19H38O4	5.77	x	saliva	GC-MS	CC		12.49+/-2.71 (OB) and 10.53+/-2.57 (NW)		<85th percentile (NW) and >95th percentile (OB)	31.45+/-6.65 (OB) and 18.52+/-2.92 (NW)		90.74 +/-13.94 (OB) and 61.14+/-7.11 (NW)		41 (23 OB, 18 NW) 34% F%																				lower	1
Troisi et al. Nutrients. Metabolomic Salivary Signature of Pediatric Obesity Related Liver Disease and Metabolic Syndrome	2019	Italy	2-piperidinone	Piperidines - piperidones	MK1038	NF	CHEBI:77761	1	C5H9NO	-0.4	x	saliva	GC-MS	CC		12.49+/-2.71 (OB) and 10.53+/-2.57 (NW)		<85th percentile (NW) and >95th percentile (OB)	31.45+/-6.65 (OB) and 18.52+/-2.92 (NW)		90.74 +/-13.94 (OB) and 61.14+/-7.11 (NW)		41 (23 OB, 18 NW) 34% F%																				lower	1
Troisi et al. Nutrients. Metabolomic Salivary Signature of Pediatric Obesity Related Liver Disease and Metabolic Syndrome	2019	Italy	cholesterol	Steroids and steroid derivates - cholestane steroids								saliva	biochemical analysis	CC		12.49+/-2.71 (OB) and 10.53+/-2.57 (NW)		<85th percentile (NW) and >95th percentile (OB)	31.45+/-6.65 (OB) and 18.52+/-2.92 (NW)		90.74 +/-13.94 (OB) and 61.14+/-7.11 (NW)		41 (23 OB, 18 NW) 34% F%	mg/dL	159.5+/-22.26	148.78+/-16.38		<0.05
Troisi et al. Nutrients. Metabolomic Salivary Signature of Pediatric Obesity Related Liver Disease and Metabolic Syndrome	2019	Italy	citrate	Carboxylic acids and derivates - triCcrboxylic acids and derivates	MK0750	C00158	CHEBI:30769	1	C6H8O7	-1.3	x	saliva	GC-MS	CC		12.49+/-2.71 (OB) and 10.53+/-2.57 (NW)		<85th percentile (NW) and >95th percentile (OB)	31.45+/-6.65 (OB) and 18.52+/-2.92 (NW)		90.74 +/-13.94 (OB) and 61.14+/-7.11 (NW)		41 (23 OB, 18 NW) 34% F%																				lower	1
Troisi et al. Nutrients. Metabolomic Salivary Signature of Pediatric Obesity Related Liver Disease and Metabolic Syndrome	2019	Italy	D-maltose	Organooxygen compounds - carbohydrates and carbohydrate conjugates	MK0236	C00208	CHEBI:17306	1	C12H22O11	-3.0	x	saliva	GC-MS	CC		12.49+/-2.71 (OB) and 10.53+/-2.57 (NW)		<85th percentile (NW) and >95th percentile (OB)	31.45+/-6.65 (OB) and 18.52+/-2.92 (NW)		90.74 +/-13.94 (OB) and 61.14+/-7.11 (NW)		41 (23 OB, 18 NW) 34% F%	fold change	-0.54	0.07046																	higher	1
Troisi et al. Nutrients. Metabolomic Salivary Signature of Pediatric Obesity Related Liver Disease and Metabolic Syndrome	2019	Italy	D-mannose	Organooxygen compounds - carbohydrates and carbohydrate conjugates	MK0261	C00159	CHEBI:37684	1	C6H12O6	-2.6	x	saliva	GC-MS	CC		12.49+/-2.71 (OB) and 10.53+/-2.57 (NW)		<85th percentile (NW) and >95th percentile (OB)	31.45+/-6.65 (OB) and 18.52+/-2.92 (NW)		90.74 +/-13.94 (OB) and 61.14+/-7.11 (NW)		41 (23 OB, 18 NW) 34% F%																				higher	1
Troisi et al. Nutrients. Metabolomic Salivary Signature of Pediatric Obesity Related Liver Disease and Metabolic Syndrome	2019	Italy	fasting glucose	Carbohydrates and carbohydrate conjugates - Organooxygen compounds								saliva	biochemical analysis	CC		12.49+/-2.71 (OB) and 10.53+/-2.57 (NW)		<85th percentile (NW) and >95th percentile (OB)	31.45+/-6.65 (OB) and 18.52+/-2.92 (NW)		90.74 +/-13.94 (OB) and 61.14+/-7.11 (NW)		41 (23 OB, 18 NW) 34% F%	mg/dL	89.08+/-10.14	83.17+/-6.61		<0.05
Troisi et al. Nutrients. Metabolomic Salivary Signature of Pediatric Obesity Related Liver Disease and Metabolic Syndrome	2019	Italy	fasting insuline	Peptide hormones								saliva	biochemical analysis	CC		12.49+/-2.71 (OB) and 10.53+/-2.57 (NW)		<85th percentile (NW) and >95th percentile (OB)	31.45+/-6.65 (OB) and 18.52+/-2.92 (NW)		90.74 +/-13.94 (OB) and 61.14+/-7.11 (NW)		41 (23 OB, 18 NW) 34% F%	U/L	22.62+/-9.77	10.27+/-5.22		<0.05
Troisi et al. Nutrients. Metabolomic Salivary Signature of Pediatric Obesity Related Liver Disease and Metabolic Syndrome	2019	Italy	glycerol	Organooxygen compounds - carbohydrates and carbohydrate conjugates	MK0267	C00116	CHEBI:17754	1	C3H8O3	-1.9	x	saliva	GC-MS	CC		12.49+/-2.71 (OB) and 10.53+/-2.57 (NW)		<85th percentile (NW) and >95th percentile (OB)	31.45+/-6.65 (OB) and 18.52+/-2.92 (NW)		90.74 +/-13.94 (OB) and 61.14+/-7.11 (NW)		41 (23 OB, 18 NW) 34% F%																				lower	1
Troisi et al. Nutrients. Metabolomic Salivary Signature of Pediatric Obesity Related Liver Disease and Metabolic Syndrome	2019	Italy	HOMA-IR									saliva	biochemical analysis	CC		12.49+/-2.71 (OB) and 10.53+/-2.57 (NW)		<85th percentile (NW) and >95th percentile (OB)	31.45+/-6.65 (OB) and 18.52+/-2.92 (NW)		90.74 +/-13.94 (OB) and 61.14+/-7.11 (NW)		41 (23 OB, 18 NW) 34% F%		4.91+/-2.48	2.01+/-1.16		<0.05
Troisi et al. Nutrients. Metabolomic Salivary Signature of Pediatric Obesity Related Liver Disease and Metabolic Syndrome	2019	Italy	isoleucine	Carboxylic acids and derivates - BCAA	MK0094	C00407	CHEBI:17191	1	C6H13NO2	-1.7	x	saliva	GC-MS	CC		12.49+/-2.71 (OB) and 10.53+/-2.57 (NW)		<85th percentile (NW) and >95th percentile (OB)	31.45+/-6.65 (OB) and 18.52+/-2.92 (NW)		90.74 +/-13.94 (OB) and 61.14+/-7.11 (NW)		41 (23 OB, 18 NW) 34% F%																				higher	5
Troisi et al. Nutrients. Metabolomic Salivary Signature of Pediatric Obesity Related Liver Disease and Metabolic Syndrome	2019	Italy	lauric acid	fatty acyls - fatty acids and conjugates	MK0429	C02679	CHEBI:30805	1	C12H24O2	5.13	x	saliva	GC-MS	CC		12.49+/-2.71 (OB) and 10.53+/-2.57 (NW)		<85th percentile (NW) and >95th percentile (OB)	31.45+/-6.65 (OB) and 18.52+/-2.92 (NW)		90.74 +/-13.94 (OB) and 61.14+/-7.11 (NW)		41 (23 OB, 18 NW) 34% F%	fold change	-7.21	0.00061		<0.01															lower	1
Troisi et al. Nutrients. Metabolomic Salivary Signature of Pediatric Obesity Related Liver Disease and Metabolic Syndrome	2019	Italy	myo-inositol	Organooxygen compounds - alcohols and polyols	MK0367	C00137	CHEBI:17268	1	C6H12O6	-2.6	x	saliva	GC-MS	CC		12.49+/-2.71 (OB) and 10.53+/-2.57 (NW)		<85th percentile (NW) and >95th percentile (OB)	31.45+/-6.65 (OB) and 18.52+/-2.92 (NW)		90.74 +/-13.94 (OB) and 61.14+/-7.11 (NW)		41 (23 OB, 18 NW) 34% F%																				higher	1
Troisi et al. Nutrients. Metabolomic Salivary Signature of Pediatric Obesity Related Liver Disease and Metabolic Syndrome	2019	Italy	myristic acid	Fatty acyls - fatty acids and conjugates	MK0430	C06424	CHEBI:28875	1	C14H28O2	6.1	x	saliva	GC-MS	CC		12.49+/-2.71 (OB) and 10.53+/-2.57 (NW)		<85th percentile (NW) and >95th percentile (OB)	31.45+/-6.65 (OB) and 18.52+/-2.92 (NW)		90.74 +/-13.94 (OB) and 61.14+/-7.11 (NW)		41 (23 OB, 18 NW) 34% F%	fold change	3.71	0.00092		<0.01															higher	1
Troisi et al. Nutrients. Metabolomic Salivary Signature of Pediatric Obesity Related Liver Disease and Metabolic Syndrome	2019	Italy	N-acetyl galactosamine	Organooxygen compounds - carbohydrates and carbohydrate conjugates	MK0264	C05021	CHEBI:28497	1	C8H15NO6	-2.6	x	saliva	GC-MS	CC		12.49+/-2.71 (OB) and 10.53+/-2.57 (NW)		<85th percentile (NW) and >95th percentile (OB)	31.45+/-6.65 (OB) and 18.52+/-2.92 (NW)		90.74 +/-13.94 (OB) and 61.14+/-7.11 (NW)		41 (23 OB, 18 NW) 34% F%	fold change	3.72	0.00088		<0.01															higher	1
Troisi et al. Nutrients. Metabolomic Salivary Signature of Pediatric Obesity Related Liver Disease and Metabolic Syndrome	2019	Italy	palmitic acid	fatty acyls - fatty acids and derivates	MK0433	C00249	CHEBI:15756	1	C16H32O2	7.23	x	saliva	GC-MS	CC		12.49+/-2.71 (OB) and 10.53+/-2.57 (NW)		<85th percentile (NW) and >95th percentile (OB)	31.45+/-6.65 (OB) and 18.52+/-2.92 (NW)		90.74 +/-13.94 (OB) and 61.14+/-7.11 (NW)		41 (23 OB, 18 NW) 34% F%	fold change	4.46	0.00088		<0.001															higher	2
Troisi et al. Nutrients. Metabolomic Salivary Signature of Pediatric Obesity Related Liver Disease and Metabolic Syndrome	2019	Italy	serine	Carboxylic acids and derivates	MK0062	C00716	CHEBI:17822	1	C3H7NO3	-3.4	x	saliva	GC-MS	CC		12.49+/-2.71 (OB) and 10.53+/-2.57 (NW)		<85th percentile (NW) and >95th percentile (OB)	31.45+/-6.65 (OB) and 18.52+/-2.92 (NW)		90.74 +/-13.94 (OB) and 61.14+/-7.11 (NW)		41 (23 OB, 18 NW) 34% F%																				lower	1
Troisi et al. Nutrients. Metabolomic Salivary Signature of Pediatric Obesity Related Liver Disease and Metabolic Syndrome	2019	Italy	stearic acid	fatty acyls - fatty acids and derivates	MK0459	C01530	CHEBI:28842	1	C18H36O2	8.02	x	saliva	GC-MS	CC		12.49+/-2.71 (OB) and 10.53+/-2.57 (NW)		<85th percentile (NW) and >95th percentile (OB)	31.45+/-6.65 (OB) and 18.52+/-2.92 (NW)		90.74 +/-13.94 (OB) and 61.14+/-7.11 (NW)		41 (23 OB, 18 NW) 34% F%																				lower	2
Troisi et al. Nutrients. Metabolomic Salivary Signature of Pediatric Obesity Related Liver Disease and Metabolic Syndrome	2019	Italy	triglycerides									saliva	biochemical analysis	CC		12.49+/-2.71 (OB) and 10.53+/-2.57 (NW)		<85th percentile (NW) and >95th percentile (OB)	31.45+/-6.65 (OB) and 18.52+/-2.92 (NW)		90.74 +/-13.94 (OB) and 61.14+/-7.11 (NW)		41 (23 OB, 18 NW) 34% F%	mg/dL	107.30+/-60.80			<0.05
Troisi et al. Nutrients. Metabolomic Salivary Signature of Pediatric Obesity Related Liver Disease and Metabolic Syndrome	2019	Italy	urea	Organic carbonic acids and derivates - urea	MK0811	C00086	CHEBI:16199	1	CH4N2O	-1.8	x	saliva	GC-MS	CC		12.49+/-2.71 (OB) and 10.53+/-2.57 (NW)		<85th percentile (NW) and >95th percentile (OB)	31.45+/-6.65 (OB) and 18.52+/-2.92 (NW)		90.74 +/-13.94 (OB) and 61.14+/-7.11 (NW)		41 (23 OB, 18 NW) 34% F%	fold change	4.15	0.00093		<0.01															higher	1
Troisi et al. Nutrients. Metabolomic Salivary Signature of Pediatric Obesity Related Liver Disease and Metabolic Syndrome	2019	Italy	uric acid	Imidazopyrimidines-Purines and purine derivatives								saliva	biochemical analysis	CC		12.49+/-2.71 (OB) and 10.53+/-2.57 (NW)		<85th percentile (NW) and >95th percentile (OB)	31.45+/-6.65 (OB) and 18.52+/-2.92 (NW)		90.74 +/-13.94 (OB) and 61.14+/-7.11 (NW)		41 (23 OB, 18 NW) 34% F%	mg/dL	157.00+/-13.53	4.04+/-0.76		<0.05
Troisi et al. Nutrients. Metabolomic Salivary Signature of Pediatric Obesity Related Liver Disease and Metabolic Syndrome	2019	Italy	valine	Carboxylic acids and derivates - BCAA	MK0143	C00183	CHEBI:27266	1	C5H11NO2	-2.3	x	saliva	GC-MS	CC		12.49+/-2.71 (OB) and 10.53+/-2.57 (NW)		<85th percentile (NW) and >95th percentile (OB)	31.45+/-6.65 (OB) and 18.52+/-2.92 (NW)		90.74 +/-13.94 (OB) and 61.14+/-7.11 (NW)		41 (23 OB, 18 NW) 34% F%																				higher	7
Troisi et al. Nutrients. Urinary Metabolomics in Pediatric Obesity and NAFLD Identifies Metabolic Pathways/Metabolites Related to Dietary Habits and Gut-Liver Axis Perturbations	2017	Italy	1-methylhistidine	Carboxylic acids and derivates - Amino acids, peptides, and analogues	MK0103	C01152	CHEBI:70958	1	C7H11N3O2	-3.0	x	urine	GC-MS	CC		11.55+/-2.12 (OB) 11.25+/-2.26 (NW)		<85th percentile (NW) and >95th percentile (OB)	27.63+/-4.56 (OB) and 17.27+/-2.09 (NW)	2.48+/-0.46 (OB) and -0.14+/-0.82 (NW)	83.12+/-10.87 (OB) and 62.83+/-8.61 (NW)		40 (14 (NW) and 22 (OB)) 39% F%					/															higher	1
Troisi et al. Nutrients. Urinary Metabolomics in Pediatric Obesity and NAFLD Identifies Metabolic Pathways/Metabolites Related to Dietary Habits and Gut-Liver Axis Perturbations	2017	Italy	4-deoxyerythronic acid	Organooxygen compounds - carbohydrates and carbohydrate conjugates	MK0785	NF	CHEBI:NF	1	C4H8O4	-1.2		urine	GC-MS	CC		11.55+/-2.12 (OB) 11.25+/-2.26 (NW)		<85th percentile (NW) and >95th percentile (OB)	27.63+/-4.56 (OB) and 17.27+/-2.09 (NW)	2.48+/-0.46 ( ) (OB) and -0.14+/-0.82 (NW	83.12+/-10.87 (OB) and 62.83+/-8.61 (NW)		40 (14 (NW) and 22 (OB)) 39% F%					/															lower	2
Troisi et al. Nutrients. Urinary Metabolomics in Pediatric Obesity and NAFLD Identifies Metabolic Pathways/Metabolites Related to Dietary Habits and Gut-Liver Axis Perturbations	2017	Italy	cysteine	Carboxylic acids and derivates - Amino acids, peptides, and analogues	MK0336	C00736	CHEBI:15356	1	C3H7NO2S	-2.6	x	urine	GC-MS	CC		11.55+/-2.12 (OB) 11.25+/-2.26 (NW)		<85th percentile (NW) and >95th percentile (OB)	27.63+/-4.56 (OB) and 17.27+/-2.09 (NW)	2.48+/-0.46 (OB) and -0.14+/-0.82 (NW)	83.12+/-10.87 (OB) and 62.83+/-8.61 (NW)		40 (14 (NW) and 22 (OB)) 39% F%																				lower	1
Troisi et al. Nutrients. Urinary Metabolomics in Pediatric Obesity and NAFLD Identifies Metabolic Pathways/Metabolites Related to Dietary Habits and Gut-Liver Axis Perturbations	2017	Italy	D-glucose	Organooxygen compounds - carbohydrates and carbohydrate conjugates	MK0259	C00031	CHEBI:17634	1	C6H12O6	-2.6	x	urine	GC-MS	CC		11.55+/-2.12 (OB) 11.25+/-2.26 (NW)		<85th percentile (NW) and >95th percentile (OB)	27.63+/-4.56 (OB) and 17.27+/-2.09 (NW)	2.48+/-0.46 (OB) and -0.14+/-0.82 (NW)	83.12+/-10.87 (OB) and 62.83+/-8.61 (NW)		40 (14 (NW) and 22 (OB)) 39% F%																				higher	1
Troisi et al. Nutrients. Urinary Metabolomics in Pediatric Obesity and NAFLD Identifies Metabolic Pathways/Metabolites Related to Dietary Habits and Gut-Liver Axis Perturbations	2017	Italy	fasting glucose	Carbohydrates and carbohydrate conjugates - Organooxygen compounds								serum	Biochemical analysis	CC		11.55+/-2.12 (OB) 11.25+/-2.26 (NW)		<85th percentile (NW) and >95th percentile (OB)	27.63+/-4.56 ( ) (OB) and 17.27+/-2.09 (NW)	2.48+/-0.46 ( ) (OB) and -0.14+/-0.82 (NW)	83.12+/-10.87 (OB) and 62.83+/-8.61 (NW)		40 (14 (NW) and 22 (OB)) 39% F%	mg/dL	88.23+/-8.45	78.25+/-19.14		<0.003
Troisi et al. Nutrients. Urinary Metabolomics in Pediatric Obesity and NAFLD Identifies Metabolic Pathways/Metabolites Related to Dietary Habits and Gut-Liver Axis Perturbations	2017	Italy	fasting insuline	Peptide hormones								serum	Biochemical analysis	CC		11.55+/-2.12 (OB) 11.25+/-2.26 (NW)		<85th percentile (NW) and >95th percentile (OB)	27.63+/-4.56 ( ) (OB) and 17.27+/-2.09 (NW)	2.48+/-0.46 ( ) (OB) and -0.14+/-0.82 (NW)	83.12+/-10.87 (OB) and 62.83+/-8.61 (NW)		40 (14 (NW) and 22 (OB)) 39% F%	mU/mL	16.13+/-10.45	11.52+/-4.32
Troisi et al. Nutrients. Urinary Metabolomics in Pediatric Obesity and NAFLD Identifies Metabolic Pathways/Metabolites Related to Dietary Habits and Gut-Liver Axis Perturbations	2017	Italy	HOMA-IR									serum	Biochemical analysis	CC		11.55+/-2.12 (OB) 11.25+/-2.26 (NW)		<85th percentile (NW) and >95th percentile (OB)	27.63+/-4.56 ( ) (OB) and 17.27+/-2.09 (NW)	2.48+/-0.46 ( ) (OB) and -0.14+/-0.82 (NW)	83.12+/-10.87 (OB) and 62.83+/-8.61 (NW)		40 (14 (NW) and 22 (OB)) 39% F%	(Glu*Ins/405)	3.31+/-2.07	2.24+/-1.12		<0.003
Troisi et al. Nutrients. Urinary Metabolomics in Pediatric Obesity and NAFLD Identifies Metabolic Pathways/Metabolites Related to Dietary Habits and Gut-Liver Axis Perturbations	2017	Italy	oleic acid	fatty acyls - fatty acids and derivates	MK0467	C00712	CHEBI:16196	1	C18H34O2	7.68	x	urine	GC-MS	CC		11.55+/-2.12 (OB) 11.25+/-2.26 (NW)		<85th percentile (NW) and >95th percentile (OB)	27.63+/-4.56 ( ) (OB) and 17.27+/-2.09 (NW)	2.48+/-0.46 ( ) (OB) and -0.14+/-0.82 (NW)	83.12+/-10.87 (OB) and 62.83+/-8.61 (NW)		40 (14 (NW) and 22 (OB)) 39% F%					/															lower	2
Valle et al. Pediatric Diabetes. Association of serum uric acid levels to inflammation biomarkers and endothelial dysfunction in obese prepubertal children	2015	Spain	Cholesterol	Steroids and steroid derivates - cholestane steroids								serum	biochemical analysis	CC		8.03 +/- 0.17 (OB), 7.91 +/- 0.15 (NW)	>=TS1	<85th percentile (NW) and >95th percentile (OB)	23.68 +/- 0.34 (OB) and 16.83 +/- 0.21 (NW)	3.39 +/- 0.17 (OB) and 0.05 +/- 0.01 (NW)	73.04 +/- 2.19 (OB) and 57.72 +/- 1.97 (NW)	age, sex and creatinine	43 OB (> percentile 95) , 43 NW (percentile < 85) 50% F%	mmol/L	4.51 +/- 0.09 (OB)	4.32 +/- 0.10 (non-OB)
Valle et al. Pediatric Diabetes. Association of serum uric acid levels to inflammation biomarkers and endothelial dysfunction in obese prepubertal children	2015	Spain	fasting glucose	Carbohydrates and carbohydrate conjugates - Organooxygen compounds								serum	biochemical analysis	CC		8.03 +/- 0.17 (OB), 7.91 +/- 0.15 (NW)	>=TS1	<85th percentile (NW) and >95th percentile (OB)	23.68 +/- 0.34 (OB) and 16.83 +/- 0.21 (NW)	3.39 +/- 0.17 (OB) and 0.05 +/- 0.01 (NW)	73.04 +/- 2.19 (OB) and 57.72 +/- 1.97 (NW)	age, sex and creatinine	43 OB (> percentile 95) , 43 NW (percentile < 85) 50% F%	mmol/L	4.75+/-0.06 (OB)	4.72 +/- 0.04 (non-OB)
Valle et al. Pediatric Diabetes. Association of serum uric acid levels to inflammation biomarkers and endothelial dysfunction in obese prepubertal children	2015	Spain	fasting insuline	Peptide hormones								serum	biochemical analysis	CC		8.03 +/- 0.17 (OB), 7.91 +/- 0.15 (NW)	>=TS1	<85th percentile (NW) and >95th percentile (OB)	23.68 +/- 0.34 (OB) and 16.83 +/- 0.21 (NW)	3.39 +/- 0.17 (OB) and 0.05 +/- 0.01 (NW)	73.04 +/- 2.19 (OB) and 57.72 +/- 1.97 (NW)	age, sex and creatinine	43 OB (> percentile 95) , 43 NW (percentile < 85) 50% F%	µU/mL	6.88 +/- 0.46 (OB)	5.40 +/- 0.34 (non-OB)
Valle et al. Pediatric Diabetes. Association of serum uric acid levels to inflammation biomarkers and endothelial dysfunction in obese prepubertal children	2015	Spain	HOMA-IR									serum	biochemical analysis	CC		8.03 +/- 0.17 (OB), 7.91 +/- 0.15 (NW)	>=TS1	<85th percentile (NW) and >95th percentile (OB)	23.68 +/- 0.34 (OB) and 16.83 +/- 0.21 (NW)	3.39 +/- 0.17 (OB) and 0.05 +/- 0.01 (NW)	73.04 +/- 2.19 (OB) and 57.72 +/- 1.97 (NW)	age, sex and creatinine	43 OB (> percentile 95) , 43 NW (percentile < 85) 50% F%		1.48 +/- 0.11 (OB)	1.13 +/- 0.06 (non-OB)
Valle et al. Pediatric Diabetes. Association of serum uric acid levels to inflammation biomarkers and endothelial dysfunction in obese prepubertal children	2015	Spain	CRP									serum	biochemical analysis	CC		8.03 +/- 0.17 (OB), 7.91 +/- 0.15 (NW)	>=TS1	<85th percentile (NW) and >95th percentile (OB)	23.68 +/- 0.34 (OB) and 16.83 +/- 0.21 (NW)	3.39 +/- 0.17 (OB) and 0.05 +/- 0.01 (NW)	73.04 +/- 2.19 (OB) and 57.72 +/- 1.97 (NW)	age, sex and creatinine	43 OB (> percentile 95) , 43 NW (percentile < 85) 50% F%	mg/L	2.48 +/- 0.31 (OB)	0.92 +/- 0.23 (non-OB)
Valle et al. Pediatric Diabetes. Association of serum uric acid levels to inflammation biomarkers and endothelial dysfunction in obese prepubertal children	2015	Spain	IL-6									serum	biochemical analysis	CC		8.03 +/- 0.17 (OB), 7.91 +/- 0.15 (NW)	>=TS1	<85th percentile (NW) and >95th percentile (OB)	23.68 +/- 0.34 (OB) and 16.83 +/- 0.21 (NW)	3.39 +/- 0.17 (OB) and 0.05 +/- 0.01 (NW)	73.04 +/- 2.19 (OB) and 57.72 +/- 1.97 (NW)	age, sex and creatinine	43 OB (> percentile 95) , 43 NW (percentile < 85) 50% F%	pg/mL	1.81 +/- 0.16 (OB)	1.60 +/- 0.22 (non-OB)
Valle et al. Pediatric Diabetes. Association of serum uric acid levels to inflammation biomarkers and endothelial dysfunction in obese prepubertal children	2015	Spain	Triglycerides									serum	biochemical analysis	CC		8.03 +/- 0.17 (OB), 7.91 +/- 0.15 (NW)	>=TS1	<85th percentile (NW) and >95th percentile (OB)	23.68 +/- 0.34 (OB) and 16.83 +/- 0.21 (NW)	3.39 +/- 0.17 (OB) and 0.05 +/- 0.01 (NW)	73.04 +/- 2.19 (OB) and 57.72 +/- 1.97 (NW)	age, sex and creatinine	43 OB (> percentile 95) , 43 NW (percentile < 85) 50% F%	mmol/L	0.804 +/- 0.05 (OB)	0.585 +/- 0.02 (non-OB)
Valle et al. Pediatric Diabetes. Association of serum uric acid levels to inflammation biomarkers and endothelial dysfunction in obese prepubertal children	2015	Spain	uric acid	Imidazopyrimidines-Purines and purine derivatives	MK0859	C00366	CHEBI:17775	1	C5H4N4O3	-1.1	x	serum	biochemical analysis	CC		8.03 +/- 0.17 (OB), 7.91 +/- 0.15 (NW)	>=TS1	<85th percentile (NW) and >95th percentile (OB)	23.68 +/- 0.34 (OB) and 16.83 +/- 0.21 (NW)	3.39 +/- 0.17 (OB) and 0.05 +/- 0.01 (NW)	73.04 +/- 2.19 (OB) and 57.72 +/- 1.97 (NW)	age, sex and creatinine	43 OB (> percentile 95) , 43 NW (percentile < 85) 50% F%	mmol/L	0.24 +/- 0.007 ( OB)	0.21 +/- 0.004 (non-OB)		0.006				0.3614			0.3943	0.3601	0.3513	0.3375	-0.0503	0.3631			higher	2
Wijnant et al. Analytical Chemistry. Validated ultra-hgh-erformance liquid chromatography hybrid high resulation mass spectrometry and LA-REIMS of salivay metabolomics	2020	Belgium										saliva	LC-MS	CC		6 - 16							140
Zhang et al. Journal of Adolescent Health. Branched-chain and aromatic amino acids are associated with insulin resistance during pubertal development in girls	2019	Finland	alanine	Carboxylic acids and derivates - Amino acids, peptides, and analogues	MK0134	C01401	CHEBI:16449	1	C3H7NO2	-1.4	x	serum	1H-NMR	CL		11.2 (11.1-11.3) (baseline), 12.1 (12.0-12.2) (1-year), 13.2 (13.1-13.3) (2-year), 14.7 (14.5-14.8) (4-year) and 18.3 (18.2-18.4) (7.5 years of follow-up)	51% TS1 and 49% TS2 (baseline), 15% TS1, 54% TS2, 28% TS3 and 3% TS4 (1-year), 1% TS1, 25% TS2, 46% TS3, 27% TS4 and 1% TS5 (2-year), 3% TS2, 18% TS3, 64% TS4 and 15% TS5 (4-year) and 100% TS5 (7.5 years of follow-up)		18,3 (17,9-18,6) (baseline), 19.1 (18.6-19.5) (1-year), 20.0 (19.5-20.4) (2-year), 21.0 (20.4-21.4) (4-year) and 21.8 (21.4-22.2) (7.5 years of follow-up)	0,059 (-0,058-0,196) (baseline), 0.053 (-0.089-0.196) (1-year), 0.119 (-0.012-0.251) (2-year), 0.152 (-0.030-0.334) (4-year) and -0.009 (-0.122-0.105) (7.5 years of follow-up)			258 F at baseline and 202 at 1-year, 222 at 2-year, 118 at 4-year and 236 at 7.5 year follow-up	mmol/L			0.349 (0.338-0.361) (baseline),0.337 (0.329-0.345) (1-year), 0.363 (0.343-0.383) (2-year), 0.398 (0.386-0.410) (4-year),0.387 (0.379-0.396) (7.5 year follow-up)	<0.05									0.272 (before menarche), 0.268 (after menarche)						higher	3
Zhang et al. Journal of Adolescent Health. Branched-chain and aromatic amino acids are associated with insulin resistance during pubertal development in girls	2019	Finland	fasting glucose	Carbohydrates and carbohydrate conjugates - Organooxygen compounds								serum	biochemical analysis	CL		11.2 (11.1-11.3) (baseline), 12.1 (12.0-12.2) (1-year), 13.2 (13.1-13.3) (2-year), 14.7 (14.5-14.8) (4-year) and 18.3 (18.2-18.4) (7.5 years of follow-up)	51% TS1 and 49% TS2 (baseline), 15% TS1, 54% TS2, 28% TS3 and 3% TS4 (1-year), 1% TS1, 25% TS2, 46% TS3, 27% TS4 and 1% TS5 (2-year), 3% TS2, 18% TS3, 64% TS4 and 15% TS5 (4-year) and 100% TS5 (7.5 years of follow-up)		18,3 (17,9-18,6) (baseline), 19.1 (18.6-19.5) (1-year), 20.0 (19.5-20.4) (2-year), 21.0 (20.4-21.4) (4-year) and 21.8 (21.4-22.2) (7.5 years of follow-up)	0,059 (-0,058-0,196) (baseline), 0.053 (-0.089-0.196) (1-year), 0.119 (-0.012-0.251) (2-year), 0.152 (-0.030-0.334) (4-year) and -0.009 (-0.122-0.105) (7.5 years of follow-up)			258 F at baseline and 202 at 1-year, 222 at 2-year, 118 at 4-year and 236 at 7.5 year follow-up	mmol/L			5.50 (5.44-5.60) (baseline), 5.18 (5.11-5.24) (1-year), 5.44 (5.38-5.51) (2-year), 5.28 (5.19-5.38) (4-year), 5.35 (5.19-5.51) (7.5 year follow-up)	<0.05
Zhang et al. Journal of Adolescent Health. Branched-chain and aromatic amino acids are associated with insulin resistance during pubertal development in girls	2019	Finland	fasting insuline	peptide hormones								serum	biochemical analysis	CL		11.2 (11.1-11.3) (baseline), 12.1 (12.0-12.2) (1-year), 13.2 (13.1-13.3) (2-year), 14.7 (14.5-14.8) (4-year) and 18.3 (18.2-18.4) (7.5 years of follow-up)	51% TS1 and 49% TS2 (baseline), 15% TS1, 54% TS2, 28% TS3 and 3% TS4 (1-year), 1% TS1, 25% TS2, 46% TS3, 27% TS4 and 1% TS5 (2-year), 3% TS2, 18% TS3, 64% TS4 and 15% TS5 (4-year) and 100% TS5 (7.5 years of follow-up)		18,3 (17,9-18,6) (baseline), 19.1 (18.6-19.5) (1-year), 20.0 (19.5-20.4) (2-year), 21.0 (20.4-21.4) (4-year) and 21.8 (21.4-22.2) (7.5 years of follow-up)	0,059 (-0,058-0,196) (baseline), 0.053 (-0.089-0.196) (1-year), 0.119 (-0.012-0.251) (2-year), 0.152 (-0.030-0.334) (4-year) and -0.009 (-0.122-0.105) (7.5 years of follow-up)			258 F at baseline and 202 at 1-year, 222 at 2-year, 118 at 4-year and 236 at 7.5 year follow-up	U/mL			9.04 (7.28-10.60) (baseline), 12.10 (10.57-13.64) (1-year), 12.72 (11.32-14.12) (2-year), 10.43 (9.19-11.66) (4-year), 8.27 (7.67-8.87) (7.5 year follow-up)
Zhang et al. Journal of Adolescent Health. Branched-chain and aromatic amino acids are associated with insulin resistance during pubertal development in girls	2019	Finland	glutamine	Carboxylic acids and derivates - Amino acids, peptides, and analogues	MK0141	C00303	CHEBI:28300	1	C5H10N2O3	-3.3	x	serum	1H-NMR	CL		11.2 (11.1-11.3) (baseline), 12.1 (12.0-12.2) (1-year), 13.2 (13.1-13.3) (2-year), 14.7 (14.5-14.8) (4-year) and 18.3 (18.2-18.4) (7.5 years of follow-up)	51% TS1 and 49% TS2 (baseline), 15% TS1, 54% TS2, 28% TS3 and 3% TS4 (1-year), 1% TS1, 25% TS2, 46% TS3, 27% TS4 and 1% TS5 (2-year), 3% TS2, 18% TS3, 64% TS4 and 15% TS5 (4-year) and 100% TS5 (7.5 years of follow-up)		18,3 (17,9-18,6) (baseline), 19.1 (18.6-19.5) (1-year), 20.0 (19.5-20.4) (2-year), 21.0 (20.4-21.4) (4-year) and 21.8 (21.4-22.2) (7.5 years of follow-up)	0,059 (-0,058-0,196) (baseline), 0.053 (-0.089-0.196) (1-year), 0.119 (-0.012-0.251) (2-year), 0.152 (-0.030-0.334) (4-year) and -0.009 (-0.122-0.105) (7.5 years of follow-up)			258 F at baseline and 202 at 1-year, 222 at 2-year, 118 at 4-year and 236 at 7.5 year follow-up	mmol/L			0.543 (0.534-0.553) (baseline),0.588 (0.577-0.599) (1-year), 0.608 (0.592-0.623) (2-year), 0.584 (0.572-0.597) (4-year), 0.521 (0.521-0.529) (7.5 year follow-up)	<0.05															lower	2
Zhang et al. Journal of Adolescent Health. Branched-chain and aromatic amino acids are associated with insulin resistance during pubertal development in girls	2019	Finland	glycine	Carboxylic acids and derivates - Amino acids, peptides, and analogues	MK0009	C00037	CHEBI:15428	1	C2H5NO2	-3.3	x	serum	1H-NMR	CL		11.2 (11.1-11.3) (baseline), 12.1 (12.0-12.2) (1-year), 13.2 (13.1-13.3) (2-year), 14.7 (14.5-14.8) (4-year) and 18.3 (18.2-18.4) (7.5 years of follow-up)	51% TS1 and 49% TS2 (baseline), 15% TS1, 54% TS2, 28% TS3 and 3% TS4 (1-year), 1% TS1, 25% TS2, 46% TS3, 27% TS4 and 1% TS5 (2-year), 3% TS2, 18% TS3, 64% TS4 and 15% TS5 (4-year) and 100% TS5 (7.5 years of follow-up)		18,3 (17,9-18,6) (baseline), 19.1 (18.6-19.5) (1-year), 20.0 (19.5-20.4) (2-year), 21.0 (20.4-21.4) (4-year) and 21.8 (21.4-22.2) (7.5 years of follow-up)	0,059 (-0,058-0,196) (baseline), 0.053 (-0.089-0.196) (1-year), 0.119 (-0.012-0.251) (2-year), 0.152 (-0.030-0.334) (4-year) and -0.009 (-0.122-0.105) (7.5 years of follow-up)			258 F at baseline and 202 at 1-year, 222 at 2-year, 118 at 4-year and 236 at 7.5 year follow-up	mmol/L			0.302 (0.294-0.310(baseline),0.312 (0.304-0.321) (1-year), 0.280 (0.269-0.290) (2-year), 0.239 (0.284-0.302) (4-year), 0.251 (0.244-0.257) (7.5 year follow-up)	<0.05									0.237 (before menarche), 0.308 (after menarche)						lower	1
Zhang et al. Journal of Adolescent Health. Branched-chain and aromatic amino acids are associated with insulin resistance during pubertal development in girls	2019	Finland	histidine	Carboxylic acids and derivates - Amino acids, peptides, and analogues	MK0100	C00768	CHEBI:27570	1	C6H9N3O2	-3.1	x	serum	1H-NMR	CL		11.2 (11.1-11.3) (baseline), 12.1 (12.0-12.2) (1-year), 13.2 (13.1-13.3) (2-year), 14.7 (14.5-14.8) (4-year) and 18.3 (18.2-18.4) (7.5 years of follow-up)	51% TS1 and 49% TS2 (baseline), 15% TS1, 54% TS2, 28% TS3 and 3% TS4 (1-year), 1% TS1, 25% TS2, 46% TS3, 27% TS4 and 1% TS5 (2-year), 3% TS2, 18% TS3, 64% TS4 and 15% TS5 (4-year) and 100% TS5 (7.5 years of follow-up)		18,3 (17,9-18,6) (baseline), 19.1 (18.6-19.5) (1-year), 20.0 (19.5-20.4) (2-year), 21.0 (20.4-21.4) (4-year) and 21.8 (21.4-22.2) (7.5 years of follow-up)	0,059 (-0,058-0,196) (baseline), 0.053 (-0.089-0.196) (1-year), 0.119 (-0.012-0.251) (2-year), 0.152 (-0.030-0.334) (4-year) and -0.009 (-0.122-0.105) (7.5 years of follow-up)			258 F at baseline and 202 at 1-year, 222 at 2-year, 118 at 4-year and 236 at 7.5 year follow-up	mmol/L			0.078 (0.075-0.080) (baseline), 0.071 (0.069-0.073) (1-year), 0.064 (0.061-0.068) (2-year), 0.062 (0.060-0.064) (4-year), 0.055 (0.054-0.057) (7.5 year follow-up)	<0.05															lower	1
Zhang et al. Journal of Adolescent Health. Branched-chain and aromatic amino acids are associated with insulin resistance during pubertal development in girls	2019	Finland	HOMA-IR									serum	biochemical analysis	CL		11.2 (11.1-11.3) (baseline), 12.1 (12.0-12.2) (1-year), 13.2 (13.1-13.3) (2-year), 14.7 (14.5-14.8) (4-year) and 18.3 (18.2-18.4) (7.5 years of follow-up)	51% TS1 and 49% TS2 (baseline), 15% TS1, 54% TS2, 28% TS3 and 3% TS4 (1-year), 1% TS1, 25% TS2, 46% TS3, 27% TS4 and 1% TS5 (2-year), 3% TS2, 18% TS3, 64% TS4 and 15% TS5 (4-year) and 100% TS5 (7.5 years of follow-up)		18,3 (17,9-18,6) (baseline), 19.1 (18.6-19.5) (1-year), 20.0 (19.5-20.4) (2-year), 21.0 (20.4-21.4) (4-year) and 21.8 (21.4-22.2) (7.5 years of follow-up)	0,059 (-0,058-0,196) (baseline), 0.053 (-0.089-0.196) (1-year), 0.119 (-0.012-0.251) (2-year), 0.152 (-0.030-0.334) (4-year) and -0.009 (-0.122-0.105) (7.5 years of follow-up)			258 F at baseline and 202 at 1-year, 222 at 2-year, 118 at 4-year and 236 at 7.5 year follow-up				1.67 (1.51-1.84) (baseline), 2.66 (2.36-2.95) (1-year), 2.88 (2.60-3.16) (2-year), 2.41 (2.14-2.68) (4-year), 1.94 (1.80-2.10) (7.5 year follow-up)
Zhang et al. Journal of Adolescent Health. Branched-chain and aromatic amino acids are associated with insulin resistance during pubertal development in girls	2019	Finland	isoleucine	Carboxylic acids and derivates - BCAA	MK0094	C00407	CHEBI:17191	1	C6H13NO2	-1.7	x	serum	1H-NMR	CL		11.2 (11.1-11.3) (baseline), 12.1 (12.0-12.2) (1-year), 13.2 (13.1-13.3) (2-year), 14.7 (14.5-14.8) (4-year) and 18.3 (18.2-18.4) (7.5 years of follow-up)	51% TS1 and 49% TS2 (baseline), 15% TS1, 54% TS2, 28% TS3 and 3% TS4 (1-year), 1% TS1, 25% TS2, 46% TS3, 27% TS4 and 1% TS5 (2-year), 3% TS2, 18% TS3, 64% TS4 and 15% TS5 (4-year) and 100% TS5 (7.5 years of follow-up)		18,3 (17,9-18,6) (baseline), 19.1 (18.6-19.5) (1-year), 20.0 (19.5-20.4) (2-year), 21.0 (20.4-21.4) (4-year) and 21.8 (21.4-22.2) (7.5 years of follow-up)	0,059 (-0,058-0,196) (baseline), 0.053 (-0.089-0.196) (1-year), 0.119 (-0.012-0.251) (2-year), 0.152 (-0.030-0.334) (4-year) and -0.009 (-0.122-0.105) (7.5 years of follow-up)			258 F at baseline and 202 at 1-year, 222 at 2-year, 118 at 4-year and 236 at 7.5 year follow-up	mmol/L			0.050 (0.048-0.052) (baseline), 0.059 (0.057-0.061) (1-year), 0.061 (0.058-0.064) (2-year), 0.055 (0.053-0.056) (4-year), 0.044 (0.043-0.045) (7.5 year follow-up)	<0.05									0.340 (before menarche), 0.406 (after menarche)						higher	5
Zhang et al. Journal of Adolescent Health. Branched-chain and aromatic amino acids are associated with insulin resistance during pubertal development in girls	2019	Finland	leucine	Carboxylic acids and derivates - BCAA	MK0339	C00123	CHEBI:25017	1	C6H13NO2	-1.8	x	serum	1H-NMR	CL		11.2 (11.1-11.3) (baseline), 12.1 (12.0-12.2) (1-year), 13.2 (13.1-13.3) (2-year), 14.7 (14.5-14.8) (4-year) and 18.3 (18.2-18.4) (7.5 years of follow-up)	51% TS1 and 49% TS2 (baseline), 15% TS1, 54% TS2, 28% TS3 and 3% TS4 (1-year), 1% TS1, 25% TS2, 46% TS3, 27% TS4 and 1% TS5 (2-year), 3% TS2, 18% TS3, 64% TS4 and 15% TS5 (4-year) and 100% TS5 (7.5 years of follow-up)		18,3 (17,9-18,6) (baseline), 19.1 (18.6-19.5) (1-year), 20.0 (19.5-20.4) (2-year), 21.0 (20.4-21.4) (4-year) and 21.8 (21.4-22.2) (7.5 years of follow-up)	0,059 (-0,058-0,196) (baseline), 0.053 (-0.089-0.196) (1-year), 0.119 (-0.012-0.251) (2-year), 0.152 (-0.030-0.334) (4-year) and -0.009 (-0.122-0.105) (7.5 years of follow-up)			258 F at baseline and 202 at 1-year, 222 at 2-year, 118 at 4-year and 236 at 7.5 year follow-up	mmol/L			0.073 (0.071-0.075) (baseline), 0.079 (0.077-0.081) (1-year), 0.085 (0.082-0.089)(2-year), 0.078 (0.076-0.081) (4-year), 0.068 (0.066-0.069) (7.5 year follow-up)	<0.05									0.335 (before menarche), 0.414 (after menarche)						higher	5
Zhang et al. Journal of Adolescent Health. Branched-chain and aromatic amino acids are associated with insulin resistance during pubertal development in girls	2019	Finland	phenylalanine	Carboxylic acids and derivates - AAA	MK0125	C02057	CHEBI:28044	1	C9H11NO2	-1.4	x	serum	1H-NMR	CL		11.2 (11.1-11.3) (baseline), 12.1 (12.0-12.2) (1-year), 13.2 (13.1-13.3) (2-year), 14.7 (14.5-14.8) (4-year) and 18.3 (18.2-18.4) (7.5 years of follow-up)	51% TS1 and 49% TS2 (baseline), 15% TS1, 54% TS2, 28% TS3 and 3% TS4 (1-year), 1% TS1, 25% TS2, 46% TS3, 27% TS4 and 1% TS5 (2-year), 3% TS2, 18% TS3, 64% TS4 and 15% TS5 (4-year) and 100% TS5 (7.5 years of follow-up)		18,3 (17,9-18,6) (baseline), 19.1 (18.6-19.5) (1-year), 20.0 (19.5-20.4) (2-year), 21.0 (20.4-21.4) (4-year) and 21.8 (21.4-22.2) (7.5 years of follow-up)	0,059 (-0,058-0,196) (baseline), 0.053 (-0.089-0.196) (1-year), 0.119 (-0.012-0.251) (2-year), 0.152 (-0.030-0.334) (4-year) and -0.009 (-0.122-0.105) (7.5 years of follow-up)			258 F at baseline and 202 at 1-year, 222 at 2-year, 118 at 4-year and 236 at 7.5 year follow-up	mmol/L			0.070 (0.069-0.072)(baseline), 0.072 (0.070-0.073) (1-year), 0.072 (0.069-0.074) (2-year), 0.070 (0.069-0.072)(4-year), 0.063 (0.062-0.064)(7.5 year follow-up)	<0.05									0.253 (before menarche), 0.297 (after menarche)						higher	3
Zhang et al. Journal of Adolescent Health. Branched-chain and aromatic amino acids are associated with insulin resistance during pubertal development in girls	2019	Finland	tyrosine	Carboxylic acids and derivates - AAA	MK0126	C01536	CHEBI:18186	1	C9H11NO3	-2.4	x	serum	1H-NMR	CL		11.2 (11.1-11.3) (baseline), 12.1 (12.0-12.2) (1-year), 13.2 (13.1-13.3) (2-year), 14.7 (14.5-14.8) (4-year) and 18.3 (18.2-18.4) (7.5 years of follow-up)	51% TS1 and 49% TS2 (baseline), 15% TS1, 54% TS2, 28% TS3 and 3% TS4 (1-year), 1% TS1, 25% TS2, 46% TS3, 27% TS4 and 1% TS5 (2-year), 3% TS2, 18% TS3, 64% TS4 and 15% TS5 (4-year) and 100% TS5 (7.5 years of follow-up)		18,3 (17,9-18,6) (baseline), 19.1 (18.6-19.5) (1-year), 20.0 (19.5-20.4) (2-year), 21.0 (20.4-21.4) (4-year) and 21.8 (21.4-22.2) (7.5 years of follow-up)	0,059 (-0,058-0,196) (baseline), 0.053 (-0.089-0.196) (1-year), 0.119 (-0.012-0.251) (2-year), 0.152 (-0.030-0.334) (4-year) and -0.009 (-0.122-0.105) (7.5 years of follow-up)			258 F at baseline and 202 at 1-year, 222 at 2-year, 118 at 4-year and 236 at 7.5 year follow-up	mmol/L			0.058 (0.055-0.060) (baseline), 0.0763(0.062-0.065) (1-year), 0.062 (0.059-0.065) (2-year), 0.059 (0.056-0.061)(4-year), 0.045 (0.043-0.046) (7.5 year follow-up)	<0.05									0.261 (before menarche), 0.259 (after menarche)						higher	3
Zhang et al. Journal of Adolescent Health. Branched-chain and aromatic amino acids are associated with insulin resistance during pubertal development in girls	2019	Finland	valine	Carboxylic acids and derivates - BCAA	MK0143	C00183	CHEBI:27266	1	C5H11NO2	-2.3	x	serum	1H-NMR	CL		11.2 (11.1-11.3) (baseline), 12.1 (12.0-12.2) (1-year), 13.2 (13.1-13.3) (2-year), 14.7 (14.5-14.8) (4-year) and 18.3 (18.2-18.4) (7.5 years of follow-up)	51% TS1 and 49% TS2 (baseline), 15% TS1, 54% TS2, 28% TS3 and 3% TS4 (1-year), 1% TS1, 25% TS2, 46% TS3, 27% TS4 and 1% TS5 (2-year), 3% TS2, 18% TS3, 64% TS4 and 15% TS5 (4-year) and 100% TS5 (7.5 years of follow-up)		18,3 (17,9-18,6) (baseline), 19.1 (18.6-19.5) (1-year), 20.0 (19.5-20.4) (2-year), 21.0 (20.4-21.4) (4-year) and 21.8 (21.4-22.2) (7.5 years of follow-up)	0,059 (-0,058-0,196) (baseline), 0.053 (-0.089-0.196) (1-year), 0.119 (-0.012-0.251) (2-year), 0.152 (-0.030-0.334) (4-year) and -0.009 (-0.122-0.105) (7.5 years of follow-up)			258 F at baseline and 202 at 1-year, 222 at 2-year, 118 at 4-year and 236 at 7.5 year follow-up	mmol/L			0.189 (0.183-0.195) (baseline), 0.207 (0.202-0.213) (1-year), 0.207 (0.197-0.218) (2-year), 0.190 (0.184-0.196) (4-year), 0.169 (0.165-0.173) (7.5 year follow-up)	<0.05									0.335 (before menarche), 0.406 (after menarche)						higher	7

## Sheet: CENTRAL AMERICA
Reference paper (author, year, journal and name)	Year of publication	Country/State of the study	Compound name	Compound class (HMDB/LIPID MAPS)	MK	KEGG	CHEBI	ID TIER	Chemical formula	LogP	Detectable in feces (HMDB)	Matrix	Measurement technique	Study design	OGTT performed	Age range	Pubertal stage	BMI diagnostic criteria	BMI (kg/m2)	BMI z-score	Waist circumference (cm. SDS)	Adjusted for (for the determination of the OR or corr coefficient)	Sample size (% Female)	Unit	Quantity (mean concentration +/- SD or median (interquartile ranges)) cases	Quantity (mean concentration +/- SD or median (interquartile ranges)) NW	Quantity (mass % of total FA)) cohort	P-value	Quantity (mean +/- SD) original article obese	Quantity (mean +/- SD) original article controls	Odds Ratio (OR) of logistic regression analysis with respective 95 % CI	Correlation (Pearson, obese group) specific marker IL-6 (P<0.05)	Correlation (Pearson, obese group) specific marker uric acid (P<0.05)	Correlation specific marker with WC (P<0.05)	Correlation specific marker with BMI (P<0.05)	Correlation specific marker with insulin (P<0.05)	Correlation specific marker with HOMA (P<0.05)	Correlation specific marker with hsCRP (P<0.05)	Correlation specific marker with cholesterol (P<0.05)	Correlation specific marker with TGs (P<0.05)	Correlation specific marker with leptin (P<0.05)	Correlation specific marker with adiponectin (P<0.05)	Hgher/lower in the OB	Recurrence across articles included?
Flannagan et al. Nutrition, Metabolism and Cardovascular Disease. Adipose tissue polysaturated fatty acids and metabolic sundrom among adult parent and their children	2018	El Salvador, Honduras, Nicaragua, Panama, Costa Rica, Belize, the Dominican Republic and Guatemala	alpha-linolenic acid 18:3(n-3)	Fatty acyls - fatty acids and conjugates	MK0466	C06427	CHEBI:27432	2	C18H30O2	6.62	x	adipose tissue	GC	C		10.0 +/- 1.5							201, 54% F%				0.74±0.36																lower	1
Flannagan et al. Nutrition, Metabolism and Cardovascular Disease. Adipose tissue polysaturated fatty acids and metabolic sundrom among adult parent and their children	2018	El Salvador, Honduras, Nicaragua, Panama, Costa Rica, Belize, the Dominican Republic and Guatemala	arachidonic acid 20:4(n-6)	Fatty acyls - fatty acids and conjugates	MK0450	C00219	CHEBI:15843	2	C20H32O2	6.8	x	adipose tissue	GC	C		10.0 +/- 1.5							201, 54% F%				0.38±0.42							positively						negatively			higher	1
Flannagan et al. Nutrition, Metabolism and Cardovascular Disease. Adipose tissue polysaturated fatty acids and metabolic sundrom among adult parent and their children	2018	El Salvador, Honduras, Nicaragua, Panama, Costa Rica, Belize, the Dominican Republic and Guatemala	dihomo-gamma-linolenic 20:3(n-6)	Fatty acyls - fatty acids and conjugates	MK0509	C03242	CHEBI:53486	2	C20H34O2	7.24	x	adipose tissue	GC	C		10.0 +/- 1.5							201, 54% F%				0.18+/-0.12							positively									higher	1
Flannagan et al. Nutrition, Metabolism and Cardovascular Disease. Adipose tissue polysaturated fatty acids and metabolic sundrom among adult parent and their children	2018	El Salvador, Honduras, Nicaragua, Panama, Costa Rica, Belize, the Dominican Republic and Guatemala	Docosahexaenoic acid 22:6(n-3)	Fatty acyls - fatty acids and conjugates	MK0512	C06429	CHEBI:28125	2	C22H32O2	6.83	x	adipose tissue	GC	C		10.0 +/- 1.5							201, 54% F%				0.09±0.09																inconsistent	1
Flannagan et al. Nutrition, Metabolism and Cardovascular Disease. Adipose tissue polysaturated fatty acids and metabolic sundrom among adult parent and their children	2018	El Salvador, Honduras, Nicaragua, Panama, Costa Rica, Belize, the Dominican Republic and Guatemala	Docosapentaenoic acid 20:5(n-3)	Fatty acyls - fatty acids and conjugates		NF	NF	2	C22H34O2	7.18	x	adipose tissue	GC	C		10.0 +/- 1.5							201, 54% F%				0.07±0.08										positively			positively			higher	1
Flannagan et al. Nutrition, Metabolism and Cardovascular Disease. Adipose tissue polysaturated fatty acids and metabolic sundrom among adult parent and their children	2018	El Salvador, Honduras, Nicaragua, Panama, Costa Rica, Belize, the Dominican Republic and Guatemala	eicosapentaenoic acid 20:5(n-3)	Fatty acyls - fatty acids and conjugates	MK0500	C06428	CHEBI:28364	2	C20H30O2	6.53	x	adipose tissue	GC	C		10.0 +/- 1.5							201, 54% F%				0.02±0.08																lower	1
Flannagan et al. Nutrition, Metabolism and Cardovascular Disease. Adipose tissue polysaturated fatty acids and metabolic sundrom among adult parent and their children	2018	El Salvador, Honduras, Nicaragua, Panama, Costa Rica, Belize, the Dominican Republic and Guatemala	Linoleic-18:2(n-6)	Fatty acyls - fatty acids and conjugates	MK0494	C01595	CHEBI:17351	2	C18H32O2	7.06	x	adipose tissue	GC	C		10.0 +/- 1.5							201, 54% F%				14.01±4.89																higher	1

## Sheet: NORTHERN AMERICA
Reference paper (author, year, journal and name)	Year of publication	Country/State of the study	Compound name	Compound class (HMDB/LIPID MAPS)	MK	KEGG	CHEBI	ID TIER	Chemical formula	LogP	Detectable in feces (HMDB)	Matrix	Measurement technique	Study design	OGTT performed	Age range	Pubertal stage	BMI diagnostic criteria	BMI (kg/m2)	BMI z-score	Waist circumference (cm, SDS)	Adjusted for (for the determination of the OR or corr coefficient)	Sample size (% Female)	Unit	Quantity (mean concentration +/- SD or median (interquartile ranges)) cases	Quantity (mean concentration +/- SD or median (interquartile ranges)) NW	Quantity (mean concentration +/- SD or median (interquartile ranges)) cohort	P-value	Quantity (mean +/- SD) original article obese	Quantity (mean +/- SD) original article controls	Odds Ratio (OR) of logistic regression analysis with respective 95 % CI	Correlation (Pearson, obese group) specific marker IL-6 (P<0.05)	Correlation (Pearson, obese group) specific marker uric acid (P<0.05)	Correlation specific marker with WC (P<0.05)	Correlation specific marker with BMI (P<0.05)	Correlation specific marker with insulin (P<0.05)	Correlation specific marker with HOMA (P<0.05)	Correlation specific marker with hsCRP (P<0.05)	Correlation specific marker with cholesterol (P<0.05)	Correlation specific marker with TGs (P<0.05)	Correlation specific marker with leptin (P<0.05)	Correlation specific marker with adiponectin (P<0.05)	Hgher/lower in the OB	Recurrence across articles included?
Chavira-Suarez et al. PLOS ONE. Simultaneous evaluation of metabolomic and inflammatory biomarkers in children with different body mass index (BMI) and waist-o-height ratio (WHtR)	2020	Mexico	glycine	Carboxylic acids and derivates - Amino acids, peptides, and analogues	MK0009	C00037	CHEBI:15428	1	C2H5NO2	-3.3	x	serum	Tandem MS	CCC		8.8 +/- 1.3		BMI-z score, according to the WHO growth reference standards	15 +/- 1 (NW) and 20 +/- 2 (OW) and 24 +/- 2 (OB)		56 +/- 5 (NW) and 75 +/- 8 (CVD risk)		46% F%					<0.05															lower	2
Chavira-Suarez et al. PLOS ONE. Simultaneous evaluation of metabolomic and inflammatory biomarkers in children with different body mass index (BMI) and waist-o-height ratio (WHtR)	2020	Mexico	phenylalanine	Carboxylic acids and derivates - AAA	MK0125	C02057	CHEBI:28044	1	C9H11NO2	-1.4	x	serum	Tandem MS	CCC		8.8 +/- 1.3		BMI-z score, according to the WHO growth reference standards	15 +/- 1 (NW) and 20 +/- 2 (OW) and 24 +/- 2 (OB)		56 +/- 5 (NW) and 75 +/- 8 (CVD risk)		46% F%					<0.05															higher	3
Chavira-Suarez et al. PLOS ONE. Simultaneous evaluation of metabolomic and inflammatory biomarkers in children with different body mass index (BMI) and waist-o-height ratio (WHtR)	2020	Mexico	ornithine	Carboxylic acids and derivates - Amino acids, peptides, and analogues	MK0145	C01602	CHEBI:18257	1	C5H12N2O2	-3.6	x	serum	Tandem MS	CCC		8.8 +/- 1.3		BMI-z score, according to the WHO growth reference standards	15 +/- 1 (NW) and 20 +/- 2 (OW) and 24 +/- 2 (OB)		56 +/- 5 (NW) and 75 +/- 8 (CVD risk)		46% F%					<0.05															higher	1
Goffredo et al. Nutrients. A branched-chain amino acid related metabolic signature characterizes obese adolescents with non-alcoholic fatty liver desease	2017	Connecticut	cholesterol	Steroids and steroid derivates - cholestane steroids								plasma	biochemical analysis	CCC		13.6 +/- 3		>= 95th percentile of age- and sex-specific BMI distribution	34.1 +/- 7.2	2.2 +/- 0.3		age, gender, ethnicity, BMI and insulin sensitivity	48 35% F%	mg/dL	148 +/- 26			0.19
Goffredo et al. Nutrients. A branched-chain amino acid related metabolic signature characterizes obese adolescents with non-alcoholic fatty liver desease	2017	Connecticut	fasting glucose	Carbohydrates and carbohydrate conjugates - Organooxygen compounds								plasma	biochemical analysis	CCC		13.6 +/- 3		>= 95th percentile of age- and sex-specific BMI distribution	34.1 +/- 7.2	2.2 +/- 0.3		age, gender, ethnicity, BMI and insulin sensitivity	48 35% F%	mg/dL	91 +/- 7			0.15
Goffredo et al. Nutrients. A branched-chain amino acid related metabolic signature characterizes obese adolescents with non-alcoholic fatty liver desease	2017	Connecticut	fasting insulin	Peptide hormones								plasma	biochemical analysis	CCC		13.6 +/- 3		>= 95th percentile of age- and sex-specific BMI distribution	34.1 +/- 7.2	2.2 +/- 0.3		age, gender, ethnicity, BMI and insulin sensitivity	48 35% F%	µU/mL	25 +/- 11.3			<0.001
Goffredo et al. Nutrients. A branched-chain amino acid related metabolic signature characterizes obese adolescents with non-alcoholic fatty liver desease	2017	Connecticut	isoleucine	Carboxylic acids and derivates - BCAA	MK0094	C00407	CHEBI:17191	1	C6H13NO2	-1.7	x	plasma	LC-MS	CCC		13.6 +/- 3		>= 95th percentile of age- and sex-specific BMI distribution	34.1 +/- 7.2	2.2 +/- 0.3		age, gender, ethnicity, BMI and insulin sensitivity	48 35% F%																				higher	4
Goffredo et al. Nutrients. A branched-chain amino acid related metabolic signature characterizes obese adolescents with non-alcoholic fatty liver desease	2017	Connecticut	leucine	Carboxylic acids and derivates - BCAA	MK0339	C00123	CHEBI:25017	1	C6H13NO2	-1.8	x	plasma	LC-MS	CCC		13.6 +/- 3		>= 95th percentile of age- and sex-specific BMI distribution	34.1 +/- 7.2	2.2 +/- 0.3		age, gender, ethnicity, BMI and insulin sensitivity	48 35% F%																				higher	4
Goffredo et al. Nutrients. A branched-chain amino acid related metabolic signature characterizes obese adolescents with non-alcoholic fatty liver desease	2017	Connecticut	triglycerides									plasma	biochemical analysis	CCC		13.6 +/- 3		>= 95th percentile of age- and sex-specific BMI distribution	34.1 +/- 7.2	2.2 +/- 0.3		age, gender, ethnicity, BMI and insulin sensitivity	48 35% F%		78 +/- 38			0.002
Goffredo et al. Nutrients. A branched-chain amino acid related metabolic signature characterizes obese adolescents with non-alcoholic fatty liver desease	2017	Connecticut	valine	Carboxylic acids and derivates - BCAA	MK0143	C00183	CHEBI:27266	1	C5H11NO2	-2.3	x	plasma	LC-MS	CCC		13.6 +/- 3		>= 95th percentile of age- and sex-specific BMI distribution	34.1 +/- 7.2	2.2 +/- 0.3		age, gender, ethnicity, BMI and insulin sensitivity	48 35% F%	mg/dL																			higher	5
Higgins et al. The Journal of Clinical Endocrinology & Metabolism. Postprandial Dyslipidemia, Hyperinsulinemia, and Impaired Gut Peptides/Bile Acids in Adolescents with Obesity	2017	Canada	3beta-7alpha-dihydroxy-5-cholestenoic acid	Steroids and steroid derivates - bile acids, alcohols and derivates	MK0976	C17335	CHEBI:81015	1	C27H44O4	3.92		serum	LC-MS/MS	CCC		15.3 +/- 1.80( NW) and 15.6 +/- 1.79 (0B)	13% TS2, 20% TS3, 53% TS4 and 13% TS5 (NW) and 4% TS2, 25% TS3, 29% TS4 and 43% TS5(OB)	>97th percentile, according to the WHO growth reference standards	18.8 (17.5-21.4) (NW) and 34.8 (31.5-39.8) (OB)	-0.32 (-0.74-0.18) (NW) and 2.98 (52.53-3.73) (OB)	74.8 +/- 7.54 (NW) and 119 +/- 20.3 (OB)		35 (15 NW and 30 OB) 50% F%											negatively	negatively		negatively			negatively			lower	1
Higgins et al. The Journal of Clinical Endocrinology & Metabolism. Postprandial Dyslipidemia, Hyperinsulinemia, and Impaired Gut Peptides/Bile Acids in Adolescents with Obesity	2017	Canada	3beta-Hydroxy-5-cholestenoic acid	Steroids and steroid derivates - bile acids, alcohols and derivates	MK0977	C17333	CHEBI:81014	1	C27H44O3	5.57		serum	LC-MS/MS	CCC		15.3 +/- 1.80( NW) and 15.6 +/- 1.79 (0B)	13% TS2, 20% TS3, 53% TS4 and 13% TS5 (NW) and 4% TS2, 25% TS3, 29% TS4 and 43% TS5(OB)	>97th percentile, according to the WHO growth reference standards	18.8 (17.5-21.4) (NW) and 34.8 (31.5-39.8) (OB)	-0.32 (-0.74-0.18) (NW) and 2.98 (52.53-3.73) (OB)	74.8 +/- 7.54 (NW) and 119 +/- 20.3 (OB)		35 (15 NW and 30 OB) 50% F%											negatively	negatively		negatively			negatively			lower	1
Higgins et al. The Journal of Clinical Endocrinology & Metabolism. Postprandial Dyslipidemia, Hyperinsulinemia, and Impaired Gut Peptides/Bile Acids in Adolescents with Obesity	2017	Canada	7alpha-hydroxy-3-oxo-4-cholestenoic acid	Steroids and steroid derivates - bile acids, alcohols and derivates	MK0200	C17337	CHEBI:83036	1	C27H42O4	4.05		serum	LC-MS/MS	CCC		15.3 +/- 1.80( NW) and 15.6 +/- 1.79 (0B)	13% TS2, 20% TS3, 53% TS4 and 13% TS5 (NW) and 4% TS2, 25% TS3, 29% TS4 and 43% TS5(OB)	>97th percentile, according to the WHO growth reference standards	18.8 (17.5-21.4) (NW) and 34.8 (31.5-39.8) (OB)	-0.32 (-0.74-0.18) (NW) and 2.98 (52.53-3.73) (OB)	74.8 +/- 7.54 (NW) and 119 +/- 20.3 (OB)		35 (15 NW and 30 OB) 50% F%											negatively	negatively		negatively			negatively			same	1
Higgins et al. The Journal of Clinical Endocrinology & Metabolism. Postprandial Dyslipidemia, Hyperinsulinemia, and Impaired Gut Peptides/Bile Acids in Adolescents with Obesity	2017	Canada	chenodeoxycholic acid	Steroids and steroid derivates - bile acids, alcohols and derivates	MK0189	C02528	CHEBI:16755	1	C24H40O4	3.01	x	serum	LC-MS/MS	CCC		15.3 +/- 1.80( NW) and 15.6 +/- 1.79 (0B)	13% TS2, 20% TS3, 53% TS4 and 13% TS5 (NW) and 4% TS2, 25% TS3, 29% TS4 and 43% TS5(OB)	>97th percentile, according to the WHO growth reference standards	18.8 (17.5-21.4) (NW) and 34.8 (31.5-39.8) (OB)	-0.32 (-0.74-0.18) (NW) and 2.98 (52.53-3.73) (OB)	74.8 +/- 7.54 (NW) and 119 +/- 20.3 (OB)		35 (15 NW and 30 OB) 50% F%					0.040															lower	1
Higgins et al. The Journal of Clinical Endocrinology & Metabolism. Postprandial Dyslipidemia, Hyperinsulinemia, and Impaired Gut Peptides/Bile Acids in Adolescents with Obesity	2017	Canada	fasting glucose	Carbohydrates and carbohydrate conjugates - Organooxygen compounds								serum	biochemical analysis	CCC		15.3 +/- 1.80( NW) and 15.6 +/- 1.79 (0B)	13% TS2, 20% TS3, 53% TS4 and 13% TS5 (NW) and 4% TS2, 25% TS3, 29% TS4 and 43% TS5(OB)	>97th percentile, according to the WHO growth reference standards	18.8 (17.5-21.4) (NW) and 34.8 (31.5-39.8) (OB)	-0.32 (-0.74-0.18) (NW) and 2.98 (52.53-3.73) (OB)	74.8 +/- 7.54 (NW) and 119 +/- 20.3 (OB)		35 (15 NW and 30 OB) 50% F%	mmol/l	4.98 (4.83-5.26)	4.92 (4.85-5.27)		0.952
Higgins et al. The Journal of Clinical Endocrinology & Metabolism. Postprandial Dyslipidemia, Hyperinsulinemia, and Impaired Gut Peptides/Bile Acids in Adolescents with Obesity	2017	Canada	fasting insulin	peptide hormones								serum	biochemical analysis	CCC		15.3 +/- 1.80( NW) and 15.6 +/- 1.79 (0B)	13% TS2, 20% TS3, 53% TS4 and 13% TS5 (NW) and 4% TS2, 25% TS3, 29% TS4 and 43% TS5(OB)	>97th percentile, according to the WHO growth reference standards	18.8 (17.5-21.4) (NW) and 34.8 (31.5-39.8) (OB)	-0.32 (-0.74-0.18) (NW) and 2.98 (52.53-3.73) (OB)	74.8 +/- 7.54 (NW) and 119 +/- 20.3 (OB)		35 (15 NW and 30 OB) 50% F%		3.06 (1.99-6.94)	1.81 (1.54-2.10)		<0.001
Higgins et al. The Journal of Clinical Endocrinology & Metabolism. Postprandial Dyslipidemia, Hyperinsulinemia, and Impaired Gut Peptides/Bile Acids in Adolescents with Obesity	2017	Canada	HbA1c									serum	biochemical analysis	CCC		15.3 +/- 1.80( NW) and 15.6 +/- 1.79 (0B)	13% TS2, 20% TS3, 53% TS4 and 13% TS5 (NW) and 4% TS2, 25% TS3, 29% TS4 and 43% TS5(OB)	>97th percentile, according to the WHO growth reference standards	18.8 (17.5-21.4) (NW) and 34.8 (31.5-39.8) (OB)	-0.32 (-0.74-0.18) (NW) and 2.98 (52.53-3.73) (OB)	74.8 +/- 7.54 (NW) and 119 +/- 20.3 (OB)		35 (15 NW and 30 OB) 50% F%	%	5.22+/-0.29	5.14+/-0.22		0.370
Higgins et al. The Journal of Clinical Endocrinology & Metabolism. Postprandial Dyslipidemia, Hyperinsulinemia, and Impaired Gut Peptides/Bile Acids in Adolescents with Obesity	2017	Canada	HOMA-IR									serum	biochemical analysis	CCC		15.3 +/- 1.80( NW) and 15.6 +/- 1.79 (0B)	13% TS2, 20% TS3, 53% TS4 and 13% TS5 (NW) and 4% TS2, 25% TS3, 29% TS4 and 43% TS5(OB)	>97th percentile, according to the WHO growth reference standards	18.8 (17.5-21.4) (NW) and 34.8 (31.5-39.8) (OB)	-0.32 (-0.74-0.18) (NW) and 2.98 (52.53-3.73) (OB)	74.8 +/- 7.54 (NW) and 119 +/- 20.3 (OB)		35 (15 NW and 30 OB) 50% F%	pmol/L	98.9 (66.1-204)	58.5 (47.6+/-68.8)		<0.001
Mauras et al. The Journal of Clinical Endocrinology & Metabolism. Estrogens and Their Genotoxic Metabolites Are Increased in Obese Prepubertal Girls	2015	Canada	lithocholic acid	Steroids and steroid derivates - bile acids, alcohols and derivates	MK0978	C03990	CHEBI:16325	1	C24H40O3	4.38	x	serum	LC-MS/MS	CCC		9.5 +/- 0.3 (NW) and 9.0 +/- 0.2 (OB)	TS1	>97th percentile, according to the WHO growth reference standards	18.8 (17.5-21.4) (NW) and 34.8 (31.5-39.8) (OB)	-0.32 (-0.74-0.18) (NW) and 2.98 (52.53-3.73) (OB)	74.8 +/- 7.54 (NW) and 119 +/- 20.3 (OB)		35 (15 NW and 30 OB) 50% F%					0.040						negatively	negatively		negatively			negatively			lower	1
Mauras et al. The Journal of Clinical Endocrinology & Metabolism. Estrogens and Their Genotoxic Metabolites Are Increased in Obese Prepubertal Girls	2015	Florida	16a-Hydroxyestrone	Steroids and steroid derivates - estrane steroids	MK0648	C05300	CHEBI:776	1	C18H22O3	2.45		plasma	LC-MS/MS	CCC		9.5 +/- 0.3 (NW) and 9.0 +/- 0.2 (OB)	TS1	<85th percentile (NW) and >95th percentile (OB)	16.2 +/- 0.3 (NW) and 27.8 +/- 0.6 (OB)	-0.2 +/- 0.1 (NW) and 2.3 +/- 0.1 (OB)	59.4 +/- 1.2 (NW) and 87.9 +/- 1.3 (OB)		35 (12 NW and 23 OB) 100% F%	pg/mL	7.17 (0.5-9.64)	0.5 (0.5-1.72)		0.007						0.466	0.573					0.466			higher	1
Mauras et al. The Journal of Clinical Endocrinology & Metabolism. Estrogens and Their Genotoxic Metabolites Are Increased in Obese Prepubertal Girls	2015	Florida	2-methoxy-estradiol	Steroids and steroid derivates - steroidal glycosides	MK0650	C05302	CHEBI:28955	1	C25H34O9	1.51		plasma	LC-MS/MS	CCC		9.5 +/- 0.3 (NW) and 9.0 +/- 0.2 (OB)	TS1	<85th percentile (NW) and >95th percentile (OB)	16.2 +/- 0.3 (NW) and 27.8 +/- 0.6 (OB)	-0.2 +/- 0.1 (NW) and 2.3 +/- 0.1 (OB)	59.4 +/- 1.2 (NW) and 87.9 +/- 1.3 (OB)		35 (12 NW and 23 OB) 100% F%	pg/mL	0.5 (0.5-0.5)	0.628 (0.5-1.29)		0.012				-0.444		-0.376	-0.430					-0.376			lower	1
Mauras et al. The Journal of Clinical Endocrinology & Metabolism. Estrogens and Their Genotoxic Metabolites Are Increased in Obese Prepubertal Girls	2015	Florida	estradiol	Steroids and steroid derivates - estrane steroids	MK0649	C00951	CHEBI:16469	1	C18H24O2	3.57		plasma	LC-MS/MS	CCC		9.5 +/- 0.3 (NW) and 9.0 +/- 0.2 (OB)	TS1	<85th percentile (NW) and >95th percentile (OB)	16.2 +/- 0.3 (NW) and 27.8 +/- 0.6 (OB)	-0.2 +/- 0.1 (NW) and 2.3 +/- 0.1 (OB)	59.4 +/- 1.2 (NW) and 87.9 +/- 1.3 (OB)		35 (12 NW and 23 OB) 100% F%	pg/mL	3.45 (0.5-4.64)	0.5 (0.5-2.37)		0.04				0.550											higher	2
Mauras et al. The Journal of Clinical Endocrinology & Metabolism. Estrogens and Their Genotoxic Metabolites Are Increased in Obese Prepubertal Girls	2015	Florida	HOMA-IR									serum	biochemical analysis	CCC		9.5 +/- 0.3 (NW) and 9.0 +/- 0.2 (OB)	TS1	<85th percentile (NW) and >95th percentile (OB)	16.2 +/- 0.3 (NW) and 27.8 +/- 0.6 (OB)	-0.2 +/- 0.1 (NW) and 2.3 +/- 0.1 (OB)	59.4 +/- 1.2 (NW) and 87.9 +/- 1.3 (OB)		35 (12 NW and 23 OB) 100% F%		3.8+/-0.5	1.4+/-0.3		<0.001
Mauras et al. The Journal of Clinical Endocrinology & Metabolism. Estrogens and Their Genotoxic Metabolites Are Increased in Obese Prepubertal Girls	2015	Florida	CRP									serum	biochemical analysis	CCC		9.5 +/- 0.3 (NW) and 9.0 +/- 0.2 (OB)	TS1	<85th percentile (NW) and >95th percentile (OB)	16.2 +/- 0.3 (NW) and 27.8 +/- 0.6 (OB)	-0.2 +/- 0.1 (NW) and 2.3 +/- 0.1 (OB)	59.4 +/- 1.2 (NW) and 87.9 +/- 1.3 (OB)		35 (12 NW and 23 OB) 100% F%	mg/L	2.4 +/- 0.5	0.2 +/- 0.0		0.002
Mauras et al. The Journal of Clinical Endocrinology & Metabolism. Estrogens and Their Genotoxic Metabolites Are Increased in Obese Prepubertal Girls	2015	Florida	IL6									serum	biochemical analysis	CCC		9.5 +/- 0.3 (NW) and 9.0 +/- 0.2 (OB)	TS1	<85th percentile (NW) and >95th percentile (OB)	16.2 +/- 0.3 (NW) and 27.8 +/- 0.6 (OB)	-0.2 +/- 0.1 (NW) and 2.3 +/- 0.1 (OB)	59.4 +/- 1.2 (NW) and 87.9 +/- 1.3 (OB)		35 (12 NW and 23 OB) 100% F%	pg/mL	2.3+/-0.4	0.4+/-0.1		0.001
Perng et al. Obesity research. Metabolomic Profiles of Overweight/Obesity Phenotypes During Adolescence: A Cross-Sectional Study in Project Viva	2020	Massachusetts	4-androsten-3beta,17beta-diol disulfate	Steroids and steroid derivates - sulfated steroids	MK0946	NF	CHEBI:133124	1	C19H30O8S2	3.06	x	plasma	UPLC-MS	CCC		13.0 +/- 0.9	12% TS1 and >= 88%TS4	>=85th percentile (OW and OB)			67.3+/-5.5 (NW low MetRisk), 69.3 +/- 5.4 ( NW high MetRisk ), 82.1 +/- 7.1 (OWOB low MetRisk) and 90.3 +/- 10.6 (OWOB high MetRis)		526 48% F% (29 NW high MetRisk, 335 NW low MetRisk, 102 OWOB high MetRisk and 58 OWOB low MetRisk)																	positively			higher	2
Perng et al. Obesity research. Metabolomic Profiles of Overweight/Obesity Phenotypes During Adolescence: A Cross-Sectional Study in Project Viva	2020	Massachusetts	dehydroepiandrosterone sulfate	Steroids and steroid derivates - sulfated steroids	MK0840	C04555	CHENI:16814	1	C19H28O5S	0.49	x	plasma	UPLC-MS	CCC		13.0 +/- 0.7	12% TS1 and >= 88%TS2	>=85th percentile (OW and OB)			67.3+/-5.5 (NW low MetRisk), 69.3 +/- 5.4 ( NW high MetRisk ), 82.1 +/- 7.1 (OWOB low MetRisk) and 90.3 +/- 10.6 (OWOB high MetRis)		524 48% F% (29 NW high MetRisk, 335 NW low MetRisk, 102 OWOB high MetRisk and 58 OWOB low MetRisk)																		positively		higher	1
Perng et al. Obesity research. Metabolomic Profiles of Overweight/Obesity Phenotypes During Adolescence: A Cross-Sectional Study in Project Viva	2020	Massachusetts	HOMA-IR									serum	UPLC-MS	CCC		13.0 +/- 0.7	12% TS1 and >= 88%TS2	>=85th percentile (OW and OB)			67.3+/-5.5 (NW low MetRisk), 69.3 +/- 5.4 ( NW high MetRisk ), 82.1 +/- 7.1 (OWOB low MetRisk) and 90.3 +/- 10.6 (OWOB high MetRis)		524 48% F% (29 NW high MetRisk, 335 NW low MetRisk, 102 OWOB high MetRisk and 58 OWOB low MetRisk)		2.4 +/- 1.18 (NW low MetRisk), 4.97 +/- 3.02 (NW high MetRisk), 3.11 +/- 1.15 (OWOB low MetRisk) and 5.49 +/- 3.47 ( OWOB high MetRisk)
Perng et al. Obesity research. Metabolomic Profiles of Overweight/Obesity Phenotypes During Adolescence: A Cross-Sectional Study in Project Viva	2020	Massachusetts	isovalerylcarnitine (C5)	Fatty acyls - fatty acid esters	MK0045	C20826	CHEBI:70819	1	C12H23NO4	-2.0		plasma	UPLC-MS	CCC		13.0 +/- 0.7	12% TS1 and >= 88%TS2	>=85th percentile (OW and OB)			67.3+/-5.5 (NW low MetRisk), 69.3 +/- 5.4 ( NW high MetRisk ), 82.1 +/- 7.1 (OWOB low MetRisk) and 90.3 +/- 10.6 (OWOB high MetRis)		524 48% F% (29 NW high MetRisk, 335 NW low MetRisk, 102 OWOB high MetRisk and 58 OWOB low MetRisk)																				higher	2
Perng et al. Obesity research. Metabolomic Profiles of Overweight/Obesity Phenotypes During Adolescence: A Cross-Sectional Study in Project Viva	2020	Massachusetts	kynurenic acid	Quinolines and derivates - quinoline carboxylic acids	MK0304	C01717	CHEBI:18344	1	C10H7NO3	1.16	x	plasma	UPLC-MS	CCC		13.0 +/- 0.7	12% TS1 and >= 88%TS2	>=85th percentile (OW and OB)			67.3+/-5.5 (NW low MetRisk), 69.3 +/- 5.4 ( NW high MetRisk ), 82.1 +/- 7.1 (OWOB low MetRisk) and 90.3 +/- 10.6 (OWOB high MetRis)		524 48% F% (29 NW high MetRisk, 335 NW low MetRisk, 102 OWOB high MetRisk and 58 OWOB low MetRisk)											positively			positively						higher	3
Perng et al. Obesity research. Metabolomic Profiles of Overweight/Obesity Phenotypes During Adolescence: A Cross-Sectional Study in Project Viva	2020	Massachusetts	Linoleic-18:2(n-6)	Fatty acyls - lineolic acids and derivates	MK0494	C01595	CHEBI:17351	1	C18H32O2	7.06	x	plasma	UPLC-MS	CCC		13.0 +/- 0.8	12% TS1 and >= 88%TS3	>=85th percentile (OW and OB)			67.3+/-5.5 (NW low MetRisk), 69.3 +/- 5.4 ( NW high MetRisk ), 82.1 +/- 7.1 (OWOB low MetRisk) and 90.3 +/- 10.6 (OWOB high MetRis)		525 48% F% (29 NW high MetRisk, 335 NW low MetRisk, 102 OWOB high MetRisk and 58 OWOB low MetRisk)											negatively			negatively						lower	3
Perng et al. Obesity research. Metabolomic Profiles of Overweight/Obesity Phenotypes During Adolescence: A Cross-Sectional Study in Project Viva	2020	Massachusetts	oleoylcarnitine	Fatty acyls - fatty acid esters	MK0314	NF	CHEBI:84651	1	C25H47NO4	2.02	x	plasma	UPLC-MS	CCC		13.0 +/- 0.11	12% TS1 and >= 88%TS6	>=85th percentile (OW and OB)			67.3+/-5.5 (NW low MetRisk), 69.3 +/- 5.4 ( NW high MetRisk ), 82.1 +/- 7.1 (OWOB low MetRisk) and 90.3 +/- 10.6 (OWOB high MetRis)		528 48% F% (29 NW high MetRisk, 335 NW low MetRisk, 102 OWOB high MetRisk and 58 OWOB low MetRisk)																				higher	2
Perng et al. Obesity research. Metabolomic Profiles of Overweight/Obesity Phenotypes During Adolescence: A Cross-Sectional Study in Project Viva	2020	Massachusetts	palmitoyl-linoleoyl-glycerol (16:0/18:2)	Fatty acyls - lineolic acids and derivates	MK0384	NF	CHEBI:82927	1	C37H68O5	12.17		plasma	UPLC-MS	CCC		13.0 +/- 0.10	12% TS1 and >= 88%TS5	>=85th percentile (OW and OB)			67.3+/-5.5 (NW low MetRisk), 69.3 +/- 5.4 ( NW high MetRisk ), 82.1 +/- 7.1 (OWOB low MetRisk) and 90.3 +/- 10.6 (OWOB high MetRis)		527 48% F% (29 NW high MetRisk, 335 NW low MetRisk, 102 OWOB high MetRisk and 58 OWOB low MetRisk)																	positively			higher	1
Perng et al. Obesity research. Metabolomic Profiles of Overweight/Obesity Phenotypes During Adolescence: A Cross-Sectional Study in Project Viva	2020	Massachusetts	propionylcarnitine (C3)	fatty acyls - fatty acid esters	MK0320	C03017	CHEBI:28867	1	C10H19NO4	-2.3	x	plasma	UPLC-MS	CCC		13.0 +/- 0.7	12% TS1 and >= 88%TS2	>=85th percentile (OW and OB)			67.3+/-5.5 (NW low MetRisk), 69.3 +/- 5.4 ( NW high MetRisk ), 82.1 +/- 7.1 (OWOB low MetRisk) and 90.3 +/- 10.6 (OWOB high MetRis)		524 48% F% (29 NW high MetRisk, 335 NW low MetRisk, 102 OWOB high MetRisk and 58 OWOB low MetRisk)											positively			positively						higher	2
Perng et al. Obesity research. Metabolomic Profiles of Overweight/Obesity Phenotypes During Adolescence: A Cross-Sectional Study in Project Viva	2020	Massachusetts	triglycerides									serum	UPLC-MS	CCC		13.0 +/- 0.7	12% TS1 and >= 88%TS2	>=85th percentile (OW and OB)			67.3+/-5.5 (NW low MetRisk), 69.3 +/- 5.4 ( NW high MetRisk ), 82.1 +/- 7.1 (OWOB low MetRisk) and 90.3 +/- 10.6 (OWOB high MetRis)		524 48% F% (29 NW high MetRisk, 335 NW low MetRisk, 102 OWOB high MetRisk and 58 OWOB low MetRisk)	mg/dL	61.5 +/- 23.4 (NW low MetRisk), 100.9 +/- 40.1 (NW high MetRisk), 63.4 +/- 27.3 (OWOB low MetRisk) and 86.1 +/- 34.2 ( OWOB high MetRisk)
Perng et al. Obesity research. Metabolomic Profiles of Overweight/Obesity Phenotypes During Adolescence: A Cross-Sectional Study in Project Viva	2020	Massachusetts	valine	Carboxylic acids and derivates - BCAA	MK0143	C00183	CHEBI:27266	1	C5H11NO2	-2.3	x	plasma	UPLC-MS	CCC		13.0 +/- 0.7	12% TS1 and >= 88%TS2	>=85th percentile (OW and OB)			67.3+/-5.5 (NW low MetRisk), 69.3 +/- 5.4 ( NW high MetRisk ), 82.1 +/- 7.1 (OWOB low MetRisk) and 90.3 +/- 10.6 (OWOB high MetRis)		524 48% F% (29 NW high MetRisk, 335 NW low MetRisk, 102 OWOB high MetRisk and 58 OWOB low MetRisk)		/									positively			positively						higher	5
Perng et al. Obesity. Branched chain amino acids, androgen hormones and metabolic risk across early adolescence	2018	Massachusetts	4-androsten-3beta,17beta-diol disulfate	Steroids and steroid derivates - sulfated steroids	MK0946	NF	CHEBI:133124	2	C19H30O8S2	3.06	x	plasma	UPLC-MS/MS	CL		7.7 (6.7-10.6) at baseline and 13.0 +/-0.7 at follow-up	68% TS1 and 32% >=TS2		17.8 +/- 3.3 M and 19.2+/- 4.2 M at baseline and 21.3 +/- 5.0 M and 23.5+/- 5.7 F at follow-up				213 51% %F															positively F			negatively F		higher	2
Perng et al. Obesity. Branched chain amino acids, androgen hormones and metabolic risk across early adolescence	2018	Massachusetts	4-methyl-2-oxopentanoic acid	Keto acids and derivates - short-chain keto acids and derivates	MK0848	C00233	CHEBI:48430	1	C6H10O3	0.82	x	plasma	UPLC-MS/MS	CL		7.7 (6.7-10.6) at baseline and 13.0 +/-0.7 at follow-up	68% TS1 and 32% >=TS2		17.8 +/- 3.3 M and 19.2+/- 4.2 M at baseline and 21.3 +/- 5.0 M and 23.5+/- 5.7 F at follow-up				213 51% %F																	negatively F				1
Perng et al. Obesity. Branched chain amino acids, androgen hormones and metabolic risk across early adolescence	2018	Massachusetts	adiponectin									plasma	biochemical analysis	CL		7.7 (6.7-10.6) at baseline and 13.0 +/-0.7 at follow-up	68% TS1 and 32% >=TS2		17.8 +/- 3.3 M and 19.2+/- 4.2 M at baseline and 21.3 +/- 5.0 M and 23.5+/- 5.7 F at follow-up				213 51% %F	ng/mL	14.7+/-8.3 M and 15.5+/-10.5 F at baseline and 6.0+/- 2.6 M and 6.3+/-2.8 F at follow-up			<0.0001
Perng et al. Obesity. Branched chain amino acids, androgen hormones and metabolic risk across early adolescence	2018	Massachusetts	androsterone sulfate	Steroids and steroid derivates - sulfated steroids	MK0971	NF	CHEBI:83037	2	C19H30O5S	0.45	x	plasma	UPLC-MS/MS	CL		7.7 (6.7-10.6) at baseline and 13.0 +/-0.7 at follow-up	68% TS1 and 32% >=TS2		17.8 +/- 3.3 M and 19.2+/- 4.2 M at baseline and 21.3 +/- 5.0 M and 23.5+/- 5.7 F at follow-up				213 51% %F															positively F			negatively F			1
Perng et al. Obesity. Branched chain amino acids, androgen hormones and metabolic risk across early adolescence	2018	Massachusetts	cholesterol	Steroids and steroid derivates - cholestane steroids								plasma	biochemical analysis	CL		7.7 (6.7-10.6) at baseline and 13.0 +/-0.7 at follow-up	68% TS1 and 32% >=TS2		17.8 +/- 3.3 M and 19.2+/- 4.2 M at baseline and 21.3 +/- 5.0 M and 23.5+/- 5.7 F at follow-up				213 51% %F	mg/dL	163.5+/-26.9 M and 164.6+/-22.5 F at baseline and 155.3 +/- 29.4 M and 157.2+/-27.7 F at follow-up			0.003
Perng et al. Obesity. Branched chain amino acids, androgen hormones and metabolic risk across early adolescence	2018	Massachusetts	dehydroisoanderosterone sulfate	Steroids and steroid derivates - sulfated steroids	MK0840	C04555	CHENI:16814	1				plasma	UPLC-MS/MS	CL		7.7 (6.7-10.6) at baseline and 13.0 +/-0.7 at follow-up	68% TS1 and 32% >=TS2		17.8 +/- 3.3 M and 19.2+/- 4.2 M at baseline and 21.3 +/- 5.0 M and 23.5+/- 5.7 F at follow-up				213 51% %F															positively F			positively			1
Perng et al. Obesity. Branched chain amino acids, androgen hormones and metabolic risk across early adolescence	2018	Massachusetts	epiandrosterone sulfate	Steroids and steroid derivates - sulfated steroids	MK0800	NF	CHEBI:83040	1	C19H30O5S	3.82	x	plasma	UPLC-MS/MS	CL		7.7 (6.7-10.6) at baseline and 13.0 +/-0.7 at follow-up	68% TS1 and 32% >=TS2		17.8 +/- 3.3 M and 19.2+/- 4.2 M at baseline and 21.3 +/- 5.0 M and 23.5+/- 5.7 F at follow-up				213 51% %F															positively F			negatively F			1
Perng et al. Obesity. Branched chain amino acids, androgen hormones and metabolic risk across early adolescence	2018	Massachusetts	fasting glucose	Carbohydrates and carbohydrate conjugates - Organooxygen compounds								plasma	biochemical analysis	CL		7.7 (6.7-10.6) at baseline and 13.0 +/-0.7 at follow-up	68% TS1 and 32% >=TS2		17.8 +/- 3.3 M and 19.2+/- 4.2 M at baseline and 21.3 +/- 5.0 M and 23.5+/- 5.7 F at follow-up				213 51% %F	mg/dL	102+/-17.8 M and 96.0+/-14.4 F at baseline and 92.2+/-27.5 M and 93.7+/-14.5 F at follow-upl			0.33
Perng et al. Obesity. Branched chain amino acids, androgen hormones and metabolic risk across early adolescence	2018	Massachusetts	fasting insulin	Peptide hormones								plasma	biochemical analysis	CL		7.7 (6.7-10.6) at baseline and 13.0 +/-0.7 at follow-up	68% TS1 and 32% >=TS2		17.8 +/- 3.3 M and 19.2+/- 4.2 M at baseline and 21.3 +/- 5.0 M and 23.5+/- 5.7 F at follow-up				213 51% %F	µU/mL	8.1+/-5.8 M and 11.2+/-7.6 F at baseline and 17.4+/-14.8 M and 18.7+/-11.6 F at follow-up
Perng et al. Obesity. Branched chain amino acids, androgen hormones and metabolic risk across early adolescence	2018	Massachusetts	HOMA-IR									plasma	biochemical analysis	CL		7.7 (6.7-10.6) at baseline and 13.0 +/-0.7 at follow-up	68% TS1 and 32% >=TS2		17.8 +/- 3.3 M and 19.2+/- 4.2 M at baseline and 21.3 +/- 5.0 M and 23.5+/- 5.7 F at follow-up				213 51% %F		2.1+/- 2.0 M and 2.5 +/-1.6 F at baseline and 3.9 +/- 3.7 M and 4.3 +/-3.1 F at follow-up			<0.0001
Perng et al. Obesity. Branched chain amino acids, androgen hormones and metabolic risk across early adolescence	2018	Massachusetts	CRP									plasma	biochemical analysis	CL		7.7 (6.7-10.6) at baseline and 13.0 +/-0.7 at follow-up	68% TS1 and 32% >=TS2		17.8 +/- 3.3 M and 19.2+/- 4.2 M at baseline and 21.3 +/- 5.0 M and 23.5+/- 5.7 F at follow-up				213 51% %F	mg/L	0.97+/-2.9M and 1.73+/-4.98 F at baseline 0.93+/- 1.97 M and 1.19+/- 2.08 F at follow-upl			0.28
Perng et al. Obesity. Branched chain amino acids, androgen hormones and metabolic risk across early adolescence	2018	Massachusetts	IL6									plasma	biochemical analysis	CL		7.7 (6.7-10.6) at baseline and 13.0 +/-0.7 at follow-up	68% TS1 and 32% >=TS2		17.8 +/- 3.3 M and 19.2+/- 4.2 M at baseline and 21.3 +/- 5.0 M and 23.5+/- 5.7 F at follow-up				213 51% %F	pg/mL	0.92+/-1.10 M and 1.15+/-1.55 F at baseline and 1.13+/-1.45 M and 1.44+/-2.03 F at follow-up
Perng et al. Obesity. Branched chain amino acids, androgen hormones and metabolic risk across early adolescence	2018	Massachusetts	isoleucine	Carboxylic acids and derivates - BCAA	MK0094	C00407	CHEBI:17191	1	C6H13NO2	-1.7	x	plasma	UPLC-MS/MS	CL		7.7 (6.7-10.6) at baseline and 13.0 +/-0.7 at follow-up	68% TS1 and 32% >=TS2		17.8 +/- 3.3 M and 19.2+/- 4.2 M at baseline and 21.3 +/- 5.0 M and 23.5+/- 5.7 F at follow-up				213 51% %F																	positively F			higher at baseline, lower at follow-up	4
Perng et al. Obesity. Branched chain amino acids, androgen hormones and metabolic risk across early adolescence	2018	Massachusetts	isovalerylcarnitine (C5)	Fatty acyls - fatty acid esters	MK0045	C20826	CHEBI:70819	1	C12H23NO4	-2.0		plasma	UPLC-MS/MS	CL		7.7 (6.7-10.6) at baseline and 13.0 +/-0.7 at follow-up	68% TS1 and 32% >=TS2		17.8 +/- 3.3 M and 19.2+/- 4.2 M at baseline and 21.3 +/- 5.0 M and 23.5+/- 5.7 F at follow-up				213 51% %F																	negatively F				2
Perng et al. Obesity. Branched chain amino acids, androgen hormones and metabolic risk across early adolescence	2018	Massachusetts	kynurenic acid	Quinolines and derivates - quinoline carboxylic acids	MK0304	C01717	CHEBI:18344	1	C10H7NO3	1.16	x	plasma	UPLC-MS/MS	CL		7.7 (6.7-10.6) at baseline and 13.0 +/-0.7 at follow-up	68% TS1 and 32% >=TS2		17.8 +/- 3.3 M and 19.2+/- 4.2 M at baseline and 21.3 +/- 5.0 M and 23.5+/- 5.7 F at follow-up				213 51% %F																	positively F				3
Perng et al. Obesity. Branched chain amino acids, androgen hormones and metabolic risk across early adolescence	2018	Massachusetts	leptin									plasma	biochemical analysis	CL		7.7 (6.7-10.6) at baseline and 13.0 +/-0.7 at follow-up	68% TS1 and 32% >=TS2		17.8 +/- 3.3 M and 19.2+/- 4.2 M at baseline and 21.3 +/- 5.0 M and 23.5+/- 5.7 F at follow-up				213 51% %F	ng/mL	5.9 +/-7.4 M and 10.2+/-10.9 F at baseline and 9.9 +/- 14.6 M and 22.3+/-18.7 F at follow-up			<0.0001
Perng et al. Obesity. Branched chain amino acids, androgen hormones and metabolic risk across early adolescence	2018	Massachusetts	leucine	Carboxylic acids and derivates - BCAA	MK0339	C00123	CHEBI:25017	1	C6H13NO2	-1.8	x	plasma	UPLC-MS/MS	CL		7.7 (6.7-10.6) at baseline and 13.0 +/-0.7 at follow-up	68% TS1 and 32% >=TS2		17.8 +/- 3.3 M and 19.2+/- 4.2 M at baseline and 21.3 +/- 5.0 M and 23.5+/- 5.7 F at follow-up				213 51% %F																	positively F			higher at baseline, lower at follow-up	4
Perng et al. Obesity. Branched chain amino acids, androgen hormones and metabolic risk across early adolescence	2018	Massachusetts	phenylalanine	Carboxylic acids and derivates - AAA	MK0125	C02057	CHEBI:28044	1	C9H11NO2	-1.4	x	plasma	UPLC-MS/MS	CL		7.7 (6.7-10.6) at baseline and 13.0 +/-0.7 at follow-up	68% TS1 and 32% >=TS2		17.8 +/- 3.3 M and 19.2+/- 4.2 M at baseline and 21.3 +/- 5.0 M and 23.5+/- 5.7 F at follow-up				213 51% %F																	positively F			higher at baseline, lower at follow-up	3
Perng et al. Obesity. Branched chain amino acids, androgen hormones and metabolic risk across early adolescence	2018	Massachusetts	pregnenolone sulfate	Steroids and steroid derivates - sulfated steroids	MK0841	C18044	CHEBI:35420	2	C21H32O5S	0.98	x	plasma	UPLC-MS/MS	CL		7.7 (6.7-10.6) at baseline and 13.0 +/-0.7 at follow-up	68% TS1 and 32% >=TS2		17.8 +/- 3.3 M and 19.2+/- 4.2 M at baseline and 21.3 +/- 5.0 M and 23.5+/- 5.7 F at follow-up				213 51% %F															negatively F			negatively F			1
Perng et al. Obesity. Branched chain amino acids, androgen hormones and metabolic risk across early adolescence	2018	Massachusetts	propionylcarnitine (C3)	Organonitrogen compounds	MK0320	C03017	CHEBI:28867	1	C10H19NO4	-2.3	x	plasma	UPLC-MS/MS	CL		7.7 (6.7-10.6) at baseline and 13.0 +/-0.7 at follow-up	68% TS1 and 32% >=TS2		17.8 +/- 3.3 M and 19.2+/- 4.2 M at baseline and 21.3 +/- 5.0 M and 23.5+/- 5.7 F at follow-up				213 51% %F																	positively F				2
Perng et al. Obesity. Branched chain amino acids, androgen hormones and metabolic risk across early adolescence	2018	Massachusetts	triglycerides									plasma	biochemical analysis	CL		7.7 (6.7-10.6) at baseline and 13.0 +/-0.7 at follow-up	68% TS1 and 32% >=TS2		17.8 +/- 3.3 M and 19.2+/- 4.2 M at baseline and 21.3 +/- 5.0 M and 23.5+/- 5.7 F at follow-up				213 51% %F	mg/dL	56.9+/-22.7 M and 68.7/-31.2 F at baseline and 68.7+/-31.2 M and 64.2 +/-29.5 F at follow-up			0.26
Perng et al. Obesity. Branched chain amino acids, androgen hormones and metabolic risk across early adolescence	2018	Massachusetts	tryptophan	Carboxylic acids and derivates - AAA	MK0132	C00806	CHEBI:27897	1	C11H12N2O2	-1.1	x	plasma	UPLC-MS/MS	CL		7.7 (6.7-10.6) at baseline and 13.0 +/-0.7 at follow-up	68% TS1 and 32% >=TS2		17.8 +/- 3.3 M and 19.2+/- 4.2 M at baseline and 21.3 +/- 5.0 M and 23.5+/- 5.7 F at follow-up				213 51% %F																	negatively F				1
Perng et al. Obesity. Branched chain amino acids, androgen hormones and metabolic risk across early adolescence	2018	Massachusetts	tyrosine	Carboxylic acids and derivates - AAA	MK0126	C01536	CHEBI:18186	1	C9H11NO3	-2.4	x	plasma	UPLC-MS/MS	CL		7.7 (6.7-10.6) at baseline and 13.0 +/-0.7 at follow-up	68% TS1 and 32% >=TS2		17.8 +/- 3.3 M and 19.2+/- 4.2 M at baseline and 21.3 +/- 5.0 M and 23.5+/- 5.7 F at follow-up				213 51% %F																	negatively F				2
Perng et al. Obesity. Branched chain amino acids, androgen hormones and metabolic risk across early adolescence	2018	Massachusetts	valine	Carboxylic acids and derivates - BCAA	MK0143	C00183	CHEBI:27266	1	C5H11NO2	-2.3	x	plasma	UPLC-MS/MS	CL		7.7 (6.7-10.6) at baseline and 13.0 +/-0.7 at follow-up	68% TS1 and 32% >=TS2		17.8 +/- 3.3 M and 19.2+/- 4.2 M at baseline and 21.3 +/- 5.0 M and 23.5+/- 5.7 F at follow-up				213 51% %F																	positively F			higher at baseline, lower at follow-up	5
Short et al. Journal of Clinical Endocrinology and Metabolism. Effect of Obesity and Exercise Training on Plasma Amino Acids and Amino Metabolites in American Indian Adolescents	2019	Oklahoma	2-aminoadipic acid		MK0149	C00956	CHEBI:37024	1	C6H11NO4	-3.4	x	plasma	UPLC-MS	CCC		14.3 +/- 1.7 (NW) and 13.9 +/- 1.7 (OB)	68% TS1 and 32% >=TS2	>=85th percentile and =< 95th percentile (OW and OB)	20.4 +/- 1.9 (NW) and 34.7 +/- 6.5 (OB)		71.1 +/- 6.8 (NW) and 107.7 +/- 14.4 (OB)		36 (NW) and 58 (OB) 44% and 48% F%	µmol/L	0.60 (0.44.-0.87)	0.45 (0.33-0.59)		0.004									-0.443						higher	1
Short et al. Journal of Clinical Endocrinology and Metabolism. Effect of Obesity and Exercise Training on Plasma Amino Acids and Amino Metabolites in American Indian Adolescents	2019	Oklahoma	alanine	Carboxylic acids and derivates - Amino acids, peptides, and analogues	MK0134	C01401	CHEBI:16449	1	C3H7NO2	-3.0	x	plasma	UPLC-MS	CCC		14.3 +/- 1.7 (NW) and 13.9 +/- 1.7 (OB)	>= TS2	>=85th percentile and =< 95th percentile (OW and OB)	20.4 +/- 1.9 (NW) and 34.7 +/- 6.5 (OB)		71.1 +/- 6.8 (NW) and 107.7 +/- 14.4 (OB)		36 (NW) and 58 (OB) 44% and 48% F%	µmol/L	371.7 (330.8- 422.0)	323.0 (279.1-354.9)		0.000261									-0.382						higher	1
Short et al. Journal of Clinical Endocrinology and Metabolism. Effect of Obesity and Exercise Training on Plasma Amino Acids and Amino Metabolites in American Indian Adolescents	2019	Oklahoma	alloisoleucine	Carboxylic acids and derivates - Amino acids, peptides, and analogues	MK0150	NF	CHEBI:43433	1	C6H13NO2	-1.7	x	plasma	UPLC-MS	CCC		14.3 +/- 1.7 (NW) and 13.9 +/- 1.7 (OB)	>= TS2	>=85th percentile and =< 95th percentile (OW and OB)	20.4 +/- 1.9 (NW) and 34.7 +/- 6.5 (OB)		71.1 +/- 6.8 (NW) and 107.7 +/- 14.4 (OB)		36 (NW) and 58 (OB) 44% and 48% F%	µmol/L	1.82 (1.47-2.16)	1.17 (0.01-1.64)		8.29e-06									-0.341						higher	1
Short et al. Journal of Clinical Endocrinology and Metabolism. Effect of Obesity and Exercise Training on Plasma Amino Acids and Amino Metabolites in American Indian Adolescents	2019	Oklahoma	asparagine	Carboxylic acids and derivates - Amino acids, peptides, and analogues	MK0069	C00152	CHEBI:22653	1	C4H8N2O3	-3.4	x	plasma	UPLC-MS	CCC		14.3 +/- 1.7 (NW) and 13.9 +/- 1.7 (OB)	>= TS2	>=85th percentile and =< 95th percentile (OW and OB)	20.4 +/- 1.9 (NW) and 34.7 +/- 6.5 (OB)		71.1 +/- 6.8 (NW) and 107.7 +/- 14.4 (OB)		36 (NW) and 58 (OB) 44% and 48% F%	µmol/L	36.2 (30.3-41.3)	42.5 (40.6-51.9)		9.38e-05									0.467						lower	1
Short et al. Journal of Clinical Endocrinology and Metabolism. Effect of Obesity and Exercise Training on Plasma Amino Acids and Amino Metabolites in American Indian Adolescents	2019	Oklahoma	aspartate	Carboxylic acids and derivates - Amino acids, peptides, and analogues	MK0067	C16433	CHEBI:22660	1	C4H7NO4	-3.5	x	plasma	UPLC-MS	CCC		14.3 +/- 1.7 (NW) and 13.9 +/- 1.7 (OB)	>= TS2	>=85th percentile and =< 95th percentile (OW and OB)	20.4 +/- 1.9 (NW) and 34.7 +/- 6.5 (OB)		71.1 +/- 6.8 (NW) and 107.7 +/- 14.4 (OB)		36 (NW) and 58 (OB) 44% and 48% F%	µmol/L	4.42 (3.06-5.90)	0.99 (0.81-1.53)		1.85e-09									-0.568						higher	1
Short et al. Journal of Clinical Endocrinology and Metabolism. Effect of Obesity and Exercise Training on Plasma Amino Acids and Amino Metabolites in American Indian Adolescents	2019	Oklahoma	beta-alanine	Carboxylic acids and derivates - Amino acids, peptides, and analogues	MK0144	C0099	CHEBI:16958	1	C3H7NO2	-3.3	x	plasma	UPLC-MS	CCC		14.3 +/- 1.7 (NW) and 13.9 +/- 1.7 (OB)	>= TS2	>=85th percentile and =< 95th percentile (OW and OB)	20.4 +/- 1.9 (NW) and 34.7 +/- 6.5 (OB)		71.1 +/- 6.8 (NW) and 107.7 +/- 14.4 (OB)		36 (NW) and 58 (OB) 44% and 48% F%	µmol/L	2.73 (2.20-3.26)	1.87 (1.15-2.81)		0.000955									-0.225						higher	1
Short et al. Journal of Clinical Endocrinology and Metabolism. Effect of Obesity and Exercise Training on Plasma Amino Acids and Amino Metabolites in American Indian Adolescents	2019	Oklahoma	cystathionine	Carboxylic acids and derivates - Amino acids, peptides, and analogues	MK0112	C00542	CHEBI:17755	1	C7H14N2O4S	-4.0	x	plasma	UPLC-MS	CCC		14.3 +/- 1.7 (NW) and 13.9 +/- 1.7 (OB)	>= TS2	>=85th percentile and =< 95th percentile (OW and OB)	20.4 +/- 1.9 (NW) and 34.7 +/- 6.5 (OB)		71.1 +/- 6.8 (NW) and 107.7 +/- 14.4 (OB)		36 (NW) and 58 (OB) 44% and 48% F%	µmol/L	0.17 (0.14.-0.25)	0.00 (0.00-0.10)		7.04e-08									-0.492						higher	1
Short et al. Journal of Clinical Endocrinology and Metabolism. Effect of Obesity and Exercise Training on Plasma Amino Acids and Amino Metabolites in American Indian Adolescents	2019	Oklahoma	cysteine	Carboxylic acids and derivates - Amino acids, peptides, and analogues	MK0336	C00736	CHEBI:15356	1	C3H7NO2S	-2.6	x	plasma	UPLC-MS	CCC		14.3 +/- 1.7 (NW) and 13.9 +/- 1.7 (OB)	>= TS2	>=85th percentile and =< 95th percentile (OW and OB)	20.4 +/- 1.9 (NW) and 34.7 +/- 6.5 (OB)		71.1 +/- 6.8 (NW) and 107.7 +/- 14.4 (OB)		36 (NW) and 58 (OB) 44% and 48% F%	µmol/L	2.0 (0.8-15.9)	18.7 (13.6-22.4)		0.0208									0.307						lower	1
Short et al. Journal of Clinical Endocrinology and Metabolism. Effect of Obesity and Exercise Training on Plasma Amino Acids and Amino Metabolites in American Indian Adolescents	2019	Oklahoma	fasting glucose	Carbohydrates and carbohydrate conjugates - Organooxygen compounds								plasma	biochemical analysis	CCC		14.3 +/- 1.7 (NW) and 13.9 +/- 1.7 (OB)	>= TS2	>=85th percentile and =< 95th percentile (OW and OB)	20.4 +/- 1.9 (NW) and 34.7 +/- 6.5 (OB)		71.1 +/- 6.8 (NW) and 107.7 +/- 14.4 (OB)		36 (NW) and 58 (OB) 44% and 48% F%	mmol/L	5.2+/-0.3	4.9+/-0.3		<0.001
Short et al. Journal of Clinical Endocrinology and Metabolism. Effect of Obesity and Exercise Training on Plasma Amino Acids and Amino Metabolites in American Indian Adolescents	2019	Oklahoma	fasting insulin	Peptide hormones								plasma	biochemical analysis	CCC		14.3 +/- 1.7 (NW) and 13.9 +/- 1.7 (OB)	>= TS2	>=85th percentile and =< 95th percentile (OW and OB)	20.4 +/- 1.9 (NW) and 34.7 +/- 6.5 (OB)		71.1 +/- 6.8 (NW) and 107.7 +/- 14.4 (OB)		36 (NW) and 58 (OB) 44% and 48% F%	pmol/L	135+/-128	36+/-15		<0.001
Short et al. Journal of Clinical Endocrinology and Metabolism. Effect of Obesity and Exercise Training on Plasma Amino Acids and Amino Metabolites in American Indian Adolescents	2019	Oklahoma	glutamate	Carboxylic acids and derivates - Amino acids, peptides, and analogues	MK0085	C00302	CHEBI:18237	1	C5H9NO4	-3.5	x	plasma	UPLC-MS	CCC		14.3 +/- 1.7 (NW) and 13.9 +/- 1.7 (OB)	>= TS2	>=85th percentile and =< 95th percentile (OW and OB)	20.4 +/- 1.9 (NW) and 34.7 +/- 6.5 (OB)		71.1 +/- 6.8 (NW) and 107.7 +/- 14.4 (OB)		36 (NW) and 58 (OB) 44% and 48% F%	µmol/L	85.9 (63.1-126.6)	14.6 (12.0-20.7)		4.96e-11									-0.610						higher	2
Short et al. Journal of Clinical Endocrinology and Metabolism. Effect of Obesity and Exercise Training on Plasma Amino Acids and Amino Metabolites in American Indian Adolescents	2019	Oklahoma	glutamine	Carboxylic acids and derivates - Amino acids, peptides, and analogues	MK0141	C00303	CHEBI:28300	1	C5H10N2O3	-3.3	x	plasma	UPLC-MS	CCC		14.3 +/- 1.7 (NW) and 13.9 +/- 1.7 (OB)	>= TS2	>=85th percentile and =< 95th percentile (OW and OB)	20.4 +/- 1.9 (NW) and 34.7 +/- 6.5 (OB)		71.1 +/- 6.8 (NW) and 107.7 +/- 14.4 (OB)		36 (NW) and 58 (OB) 44% and 48% F%	µmol/L	487.7 (395.3-559.7)	524.2 (494.8-578.9)		0.0053									0.322						lower	1
Short et al. Journal of Clinical Endocrinology and Metabolism. Effect of Obesity and Exercise Training on Plasma Amino Acids and Amino Metabolites in American Indian Adolescents	2019	Oklahoma	glycine	Carboxylic acids and derivates - Amino acids, peptides, and analogues	MK0009	C00037	CHEBI:15428	1	C2H5NO2	-3.3	x	plasma	UPLC-MS	CCC		14.3 +/- 1.7 (NW) and 13.9 +/- 1.7 (OB)	>= TS2	>=85th percentile and =< 95th percentile (OW and OB)	20.4 +/- 1.9 (NW) and 34.7 +/- 6.5 (OB)		71.1 +/- 6.8 (NW) and 107.7 +/- 14.4 (OB)		36 (NW) and 58 (OB) 44% and 48% F%	µmol/L	215.5 (189.3.-239.9)	257.3 (208.5-303.3)		0.0063									0.297`						lower	2
Short et al. Journal of Clinical Endocrinology and Metabolism. Effect of Obesity and Exercise Training on Plasma Amino Acids and Amino Metabolites in American Indian Adolescents	2019	Oklahoma	HbA1c									plasma	biochemical analysis	CCC		14.3 +/- 1.7 (NW) and 13.9 +/- 1.7 (OB)	>= TS2	>=85th percentile and =< 95th percentile (OW and OB)	20.4 +/- 1.9 (NW) and 34.7 +/- 6.5 (OB)		71.1 +/- 6.8 (NW) and 107.7 +/- 14.4 (OB)		36 (NW) and 58 (OB) 44% and 48% F%	mmol/mol	5.3+/-0.4	5.3+/-0.4		0.325
Short et al. Journal of Clinical Endocrinology and Metabolism. Effect of Obesity and Exercise Training on Plasma Amino Acids and Amino Metabolites in American Indian Adolescents	2019	Oklahoma	histidine	Carboxylic acids and derivates - Amino acids, peptides, and analogues	MK0100	C00768	CHEBI:27570	1	C6H9N3O2	-3.1	x	plasma	UPLC-MS	CCC		14.3 +/- 1.7 (NW) and 13.9 +/- 1.7 (OB)	>= TS2	>=85th percentile and =< 95th percentile (OW and OB)	20.4 +/- 1.9 (NW) and 34.7 +/- 6.5 (OB)		71.1 +/- 6.8 (NW) and 107.7 +/- 14.4 (OB)		36 (NW) and 58 (OB) 44% and 48% F%	µmol/L	110.5 (97.7-139.3)	99.4 (88.8-113.8)		0.0052									-0.218						higher	1
Short et al. Journal of Clinical Endocrinology and Metabolism. Effect of Obesity and Exercise Training on Plasma Amino Acids and Amino Metabolites in American Indian Adolescents	2019	Oklahoma	HOMA-IR									plasma	biochemical analysis	CCC		14.3 +/- 1.7 (NW) and 13.9 +/- 1.7 (OB)	>= TS3	>=85th percentile and =< 95th percentile (OW and OB)	20.4 +/- 1.9 (NW) and 34.7 +/- 6.5 (OB)		71.1 +/- 6.8 (NW) and 107.7 +/- 14.4 (OB)		37 (NW) and 58 (OB) 44% and 48% F%	%S	68+/-44	175+/-84		<0.001
Short et al. Journal of Clinical Endocrinology and Metabolism. Effect of Obesity and Exercise Training on Plasma Amino Acids and Amino Metabolites in American Indian Adolescents	2019	Oklahoma	homocysteine	Carboxylic acids and derivates - Amino acids, peptides, and analogues	MK0074	C00155	CHEBI:17588	1	C4H9NO2S	-2.3	x	plasma	UPLC-MS	CCC		14.3 +/- 1.7 (NW) and 13.9 +/- 1.7 (OB)	>= TS2	>=85th percentile and =< 95th percentile (OW and OB)	20.4 +/- 1.9 (NW) and 34.7 +/- 6.5 (OB)		71.1 +/- 6.8 (NW) and 107.7 +/- 14.4 (OB)		36 (NW) and 58 (OB) 44% and 48% F%	µmol/L	0.33 (0.27-0.41)	0.59 (0.42-0.74)		2.41e-07									0.278						lower	1
Short et al. Journal of Clinical Endocrinology and Metabolism. Effect of Obesity and Exercise Training on Plasma Amino Acids and Amino Metabolites in American Indian Adolescents	2019	Oklahoma	isoleucine	Carboxylic acids and derivates - BCAA	MK0094	C00407	CHEBI:17191	1	C6H13NO2	-1.7	x	plasma	UPLC-MS	CCC		14.3 +/- 1.7 (NW) and 13.9 +/- 1.7 (OB)	>= TS2	>=85th percentile and =< 95th percentile (OW and OB)	20.4 +/- 1.9 (NW) and 34.7 +/- 6.5 (OB)		71.1 +/- 6.8 (NW) and 107.7 +/- 14.4 (OB)		36 (NW) and 58 (OB) 44% and 48% F%	µmol/L	65.1 (57.0-73.8)	58.9 (64.6-64.0)		0.0195									-0.283						higher	4
Short et al. Journal of Clinical Endocrinology and Metabolism. Effect of Obesity and Exercise Training on Plasma Amino Acids and Amino Metabolites in American Indian Adolescents	2019	Oklahoma	leucine	Carboxylic acids and derivates - BCAA	MK0339	C00123	CHEBI:25017	1	C6H13NO2	-1.8	x	plasma	UPLC-MS	CCC		14.3 +/- 1.7 (NW) and 13.9 +/- 1.7 (OB)	>= TS2	>=85th percentile and =< 95th percentile (OW and OB)	20.4 +/- 1.9 (NW) and 34.7 +/- 6.5 (OB)		71.1 +/- 6.8 (NW) and 107.7 +/- 14.4 (OB)		36 (NW) and 58 (OB) 44% and 48% F%	µmol/L	122.0 (107.7-131.6)	106.3 (94.7-114.1)		0.000186									-0.360						higher	4
Short et al. Journal of Clinical Endocrinology and Metabolism. Effect of Obesity and Exercise Training on Plasma Amino Acids and Amino Metabolites in American Indian Adolescents	2019	Oklahoma	lysine	Carboxylic acids and derivates - Amino acids, peptides, and analogues	MK0151	C16440	CHEBI:25094	1	C6H14N2O2	-3.8	x	plasma	UPLC-MS	CCC		14.3 +/- 1.7 (NW) and 13.9 +/- 1.7 (OB)	>= TS2	>=85th percentile and =< 95th percentile (OW and OB)	20.4 +/- 1.9 (NW) and 34.7 +/- 6.5 (OB)		71.1 +/- 6.8 (NW) and 107.7 +/- 14.4 (OB)		36 (NW) and 58 (OB) 44% and 48% F%	µmol/L	179.8 (160.4.-196.2)	158.2 (142.3-180.2)		0.0067									-0.334						higher	1
Short et al. Journal of Clinical Endocrinology and Metabolism. Effect of Obesity and Exercise Training on Plasma Amino Acids and Amino Metabolites in American Indian Adolescents	2019	Oklahoma	ornithine	Carboxylic acids and derivates - Amino acids, peptides, and analogues	MK0145	C01602	CHEBI:18257	1	C5H12N2O2	-3.6	x	plasma	UPLC-MS	CCC		14.3 +/- 1.7 (NW) and 13.9 +/- 1.7 (OB)	>= TS2	>=85th percentile and =< 95th percentile (OW and OB)	20.4 +/- 1.9 (NW) and 34.7 +/- 6.5 (OB)		71.1 +/- 6.8 (NW) and 107.7 +/- 14.4 (OB)		36 (NW) and 58 (OB) 44% and 48% F%	µmol/L	46.9 (41.0.-52.5)	40.3 (36.2-47.7)		0.0035									-0.302						higher	1
Short et al. Journal of Clinical Endocrinology and Metabolism. Effect of Obesity and Exercise Training on Plasma Amino Acids and Amino Metabolites in American Indian Adolescents	2019	Oklahoma	phenylalanine	Carboxylic acids and derivates - AAA	MK0125	C02057	CHEBI:28044	1	C9H11NO2	-1.4	x	plasma	UPLC-MS	CCC		14.3 +/- 1.7 (NW) and 13.9 +/- 1.7 (OB)	>= TS2	>=85th percentile and =< 95th percentile (OW and OB)	20.4 +/- 1.9 (NW) and 34.7 +/- 6.5 (OB)		71.1 +/- 6.8 (NW) and 107.7 +/- 14.4 (OB)		36 (NW) and 58 (OB) 44% and 48% F%	µmol/L	59.0 (54.4.-63.6)	51.0 (48.1-56.5)		1.35e-05									-0.467						higher	3
Short et al. Journal of Clinical Endocrinology and Metabolism. Effect of Obesity and Exercise Training on Plasma Amino Acids and Amino Metabolites in American Indian Adolescents	2019	Oklahoma	Phosphoethanolamine	Organic phosphoric acids and derivates - phosphate esters	MK0666	C00346	CHEBI:36711	1	C2H8NO4P	-1.5	x	plasma	UPLC-MS	CCC		14.3 +/- 1.7 (NW) and 13.9 +/- 1.7 (OB)	>= TS2	>=85th percentile and =< 95th percentile (OW and OB)	20.4 +/- 1.9 (NW) and 34.7 +/- 6.5 (OB)		71.1 +/- 6.8 (NW) and 107.7 +/- 14.4 (OB)		36 (NW) and 58 (OB) 44% and 48% F%	µmol/L	1.12 (0.86-1.76)	0.36 (0.29-0.45)		3.3e-10									-0.570						higher	2
Short et al. Journal of Clinical Endocrinology and Metabolism. Effect of Obesity and Exercise Training on Plasma Amino Acids and Amino Metabolites in American Indian Adolescents	2019	Oklahoma	proline	Carboxylic acids and derivates - Amino acids, peptides, and analogues	MK0081	C00148	CHEBI:26271	1	C5H9NO2	-2.7	x	plasma	UPLC-MS	CCC		14.3 +/- 1.7 (NW) and 13.9 +/- 1.7 (OB)	>= TS2	>=85th percentile and =< 95th percentile (OW and OB)	20.4 +/- 1.9 (NW) and 34.7 +/- 6.5 (OB)		71.1 +/- 6.8 (NW) and 107.7 +/- 14.4 (OB)		36 (NW) and 58 (OB) 44% and 48% F%	µmol/L	187.3 (165.0-225.8)	170.3 (129.1-200.6)		0.0045									-0.340						higher	1
Short et al. Journal of Clinical Endocrinology and Metabolism. Effect of Obesity and Exercise Training on Plasma Amino Acids and Amino Metabolites in American Indian Adolescents	2019	Oklahoma	tyrosine	Carboxylic acids and derivates - AAA	MK0126	C01536	CHEBI:18186	1	C9H11NO3	-2.4	x	plasma	UPLC-MS	CCC		14.3 +/- 1.7 (NW) and 13.9 +/- 1.7 (OB)	>= TS2	>=85th percentile and =< 95th percentile (OW and OB)	20.4 +/- 1.9 (NW) and 34.7 +/- 6.5 (OB)		71.1 +/- 6.8 (NW) and 107.7 +/- 14.4 (OB)		36 (NW) and 58 (OB) 44% and 48% F%	µmol/L	78.8 (66.5-88.0)	1.17 (0.01-1.64)		9.07e-08									-0.590						higher	2
Short et al. Journal of Clinical Endocrinology and Metabolism. Effect of Obesity and Exercise Training on Plasma Amino Acids and Amino Metabolites in American Indian Adolescents	2019	Oklahoma	valine	Carboxylic acids and derivates - BCAA	MK0143	C00183	CHEBI:27266	1	C5H11NO2	-2.3	x	plasma	UPLC-MS	CCC		14.3 +/- 1.7 (NW) and 13.9 +/- 1.7 (OB)	>= TS2	>=85th percentile and =< 95th percentile (OW and OB)	20.4 +/- 1.9 (NW) and 34.7 +/- 6.5 (OB)		71.1 +/- 6.8 (NW) and 107.7 +/- 14.4 (OB)		36 (NW) and 58 (OB) 44% and 48% F%	µmol/L	239.8 (214.0-260.1)	215.7 (183.5-235.1)		0.000404									-0.286						higher	5
Trico et al. Antioxidants and Redox Signaling. Oxidized Derivatives of Linoleic Acid in Pediatric Metabolic Syndrome	2019	Connecticut	13-OxoODE	Fatty acyls- lineolic acids and derivates	MK0896	C14765	CHEBI:68947	1	C18H30O3	5.66		plasma	LC-MS/MS and 1H-NMR	CCC	x	13.05 +/- 3.07 (MetS) and 12.80 +/- 2.89 (without MetS)			34.90 +/- 5.86 (MetS) and 31.77 +/- 6.03 (without MetS)	2.43 +/- 0.29 (MetS) and 2.18 +/- 0.45 (without MetS)	106.76 +/- 11.99 (MetS) and 99.07 +/- 14.59 (withigh MetRiskout MetS)		122 ( 52 (MetS) and 70 (without MetS)) 48% F%					0.0006															higher	1
Trico et al. Antioxidants and Redox Signaling. Oxidized Derivatives of Linoleic Acid in Pediatric Metabolic Syndrome	2019	Connecticut	9-OxoODE	Fatty acyls - lineolic acids and derivates	MK0897	C14766	CHEBI:72842	1	C18H30O3	5.62		plasma	LC-MS/MS and 1H-NMR	CCC	x	13.05 +/- 3.07 (MetS) and 12.80 +/- 2.89 (without MetS)			34.90 +/- 5.86 (MetS) and 31.77 +/- 6.03 (without MetS)	2.43 +/- 0.29 (MetS) and 2.18 +/- 0.45 (without MetS)	106.76 +/- 11.99 (MetS) and 99.07 +/- 14.59 (withigh MetRiskout MetS)		122 ( 52 (MetS) and 70 (without MetS)) 48% F%					0.0002															higher	1
Trico et al. Antioxidants and Redox Signaling. Oxidized Derivatives of Linoleic Acid in Pediatric Metabolic Syndrome	2019	Connecticut	cholesterol	Steroids and steroid derivates								plasma	LC-MS/MS and 1H-NMR	CCC	x	13.05 +/- 3.07 (MetS) and 12.80 +/- 2.89 (without MetS)			34.90 +/- 5.86 (MetS) and 31.77 +/- 6.03 (without MetS)	2.43 +/- 0.29 (MetS) and 2.18 +/- 0.45 (without MetS)	106.76 +/- 11.99 (MetS) and 99.07 +/- 14.59 (withigh MetRiskout MetS)		122 ( 52 (MetS) and 70 (without MetS)) 48% F%	mg/dL	158.19+/-30.36	150.24+/-32.09		0.16
Trico et al. Antioxidants and Redox Signaling. Oxidized Derivatives of Linoleic Acid in Pediatric Metabolic Syndrome	2019	Connecticut	fasting glucose	Carbohydrates and carbohydrate conjugates - Organooxygen compounds								plasma	LC-MS/MS and 1H-NMR	CCC	x	13.05 +/- 3.07 (MetS) and 12.80 +/- 2.89 (without MetS)			34.90 +/- 5.86 (MetS) and 31.77 +/- 6.03 (without MetS)	2.43 +/- 0.29 (MetS) and 2.18 +/- 0.45 (without MetS)	106.76 +/- 11.99 (MetS) and 99.07 +/- 14.59 (withigh MetRiskout MetS)		122 ( 52 (MetS) and 70 (without MetS)) 48% F%	mg/dL	94.92+/-11.18	92.82+/-6.96		0.69
Trico et al. Antioxidants and Redox Signaling. Oxidized Derivatives of Linoleic Acid in Pediatric Metabolic Syndrome	2019	Connecticut	fasting insulin	Peptide hormones								plasma	LC-MS/MS and 1H-NMR	CCC	x	13.05 +/- 3.07 (MetS) and 12.80 +/- 2.89 (without MetS)			34.90 +/- 5.86 (MetS) and 31.77 +/- 6.03 (without MetS)	2.43 +/- 0.29 (MetS) and 2.18 +/- 0.45 (without MetS)	106.76 +/- 11.99 (MetS) and 99.07 +/- 14.59 (withigh MetRiskout MetS)		122 ( 52 (MetS) and 70 (without MetS)) 48% F%	µU/mL	47.54+/-24.05	32.02+/-19.69		<0.0001
Trico et al. Antioxidants and Redox Signaling. Oxidized Derivatives of Linoleic Acid in Pediatric Metabolic Syndrome	2019	Connecticut	HbA1c									plasma	LC-MS/MS and 1H-NMR	CCC	x	13.05 +/- 3.07 (MetS) and 12.80 +/- 2.89 (without MetS)			34.90 +/- 5.86 (MetS) and 31.77 +/- 6.03 (without MetS)	2.43 +/- 0.29 (MetS) and 2.18 +/- 0.45 (without MetS)	106.76 +/- 11.99 (MetS) and 99.07 +/- 14.59 (withigh MetRiskout MetS)		122 ( 52 (MetS) and 70 (without MetS)) 48% F%	%	5.50+/-0.34	5.54+/-0.32		0.55
Trico et al. Antioxidants and Redox Signaling. Oxidized Derivatives of Linoleic Acid in Pediatric Metabolic Syndrome	2019	Connecticut	Linoleic-18:2(n-6)	Fatty acyls - lineolic acids and derivates	MK0494	C01595	CHEBI:17351	1	C18H32O2	7.06	x	plasma	LC-MS/MS and 1H-NMR	CCC	x	13.05 +/- 3.07 (MetS) and 12.80 +/- 2.89 (without MetS)			34.90 +/- 5.86 (MetS) and 31.77 +/- 6.03 (without MetS)	2.43 +/- 0.29 (MetS) and 2.18 +/- 0.45 (without MetS)	106.76 +/- 11.99 (MetS) and 99.07 +/- 14.59 (withigh MetRiskout MetS)		122 ( 52 (MetS) and 70 (without MetS)) 48% F%																				higher	3
Trico et al. Antioxidants and Redox Signaling. Oxidized Derivatives of Linoleic Acid in Pediatric Metabolic Syndrome	2019	Connecticut	triglycerides									plasma	LC-MS/MS and 1H-NMR	CCC	x	13.05 +/- 3.07 (MetS) and 12.80 +/- 2.89 (without MetS)			34.90 +/- 5.86 (MetS) and 31.77 +/- 6.03 (without MetS)	2.43 +/- 0.29 (MetS) and 2.18 +/- 0.45 (without MetS)	106.76 +/- 11.99 (MetS) and 99.07 +/- 14.59 (withigh MetRiskout MetS)		122 ( 52 (MetS) and 70 (without MetS)) 48% F%	mg/dL	160.94+/-91.12	89.75+/-55.76		<0.0001
Trico et al. The Journal of Clinical Endocrinology and Metabolism. Elevated a-Hydroxybutyrate and Branched-Chain Amino Acid Levels Predict Deterioration of Glycemic Control in Adolescents	2017	Connecticut	alpha-hydroxybutyric acid	Hydroxy acids and derivates - alpha hydroxy acids and derivates	MK0136	C05984	CHEBI:1148	1	C4H8O3	-0.5	x	plasma	1H-NMR	CL	x	14.4 +/- 2.8 (WBISI Tertile 1), 13.9 +/- 3.7 (WBISI Tertile 2), 15.5 +/- 3.5 (WBISI Tertile 3)			34.1+/- 4.9 (WBISI Tertile 1), 29.3 +/- 7.4 , (WBISI Tertile 2) and 24.3 +/- 5.7 (WBISI Tertile 3)	2.24 +/- 0.64 (WBISI Tertile 1), 1.74 +/- 0.76 (WBISI Tertile 2) and 0.76 +/- 0.81 (WBISI Tertile 3)			78 57% F% (26 in every WBISI Tertile)					<0.05							positively at baseline and after follow-up		positively at baseline and after follow-up						higher	1
Trico et al. The Journal of Clinical Endocrinology and Metabolism. Elevated a-Hydroxybutyrate and Branched-Chain Amino Acid Levels Predict Deterioration of Glycemic Control in Adolescents	2017	Connecticut	cholesterol	Steroids and steroid derivates								plasma	biochemical analysis	CL	x	14.4 +/- 2.8 (WBISI Tertile 1), 13.9 +/- 3.7 (WBISI Tertile 2), 15.5 +/- 3.5 (WBISI Tertile 3)			34.1+/- 4.9 (WBISI Tertile 1), 29.3 +/- 7.4 , (WBISI Tertile 2) and 24.3 +/- 5.7 (WBISI Tertile 3)	2.24 +/- 0.64 (WBISI Tertile 1), 1.74 +/- 0.76 (WBISI Tertile 2) and 0.76 +/- 0.81 (WBISI Tertile 3)			78 57% F% (26 in every WBISI Tertile)	mg/dL	158.3+/-32.8 (WBISI Tertile 1), 155.3+/- 31.9 (WBISI Tertile 2) and 142.0 +/- 24.3 (WBISI Tertile 3)			0.14
Trico et al. The Journal of Clinical Endocrinology and Metabolism. Elevated a-Hydroxybutyrate and Branched-Chain Amino Acid Levels Predict Deterioration of Glycemic Control in Adolescents	2017	Connecticut	fasting glucose	Carbohydrates and carbohydrate conjugates - Organooxygen compounds								plasma	biochemical analysis	CL	x	14.4 +/- 2.8 (WBISI Tertile 1), 13.9 +/- 3.7 (WBISI Tertile 2), 15.5 +/- 3.5 (WBISI Tertile 3)			34.1+/- 4.9 (WBISI Tertile 1), 29.3 +/- 7.4 , (WBISI Tertile 2) and 24.3 +/- 5.7 (WBISI Tertile 3)	2.24 +/- 0.64 (WBISI Tertile 1), 1.74 +/- 0.76 (WBISI Tertile 2) and 0.76 +/- 0.81 (WBISI Tertile 3)			78 57% F% (26 in every WBISI Tertile)	mg/dL	92.0 +/- 8.5 (WBISI Tertile 1), 87.7 +/- 6.3 (WBISI Tertile 2) and 86.6 +/- 764 (WBISI Tertile 3)			0.03
Trico et al. The Journal of Clinical Endocrinology and Metabolism. Elevated a-Hydroxybutyrate and Branched-Chain Amino Acid Levels Predict Deterioration of Glycemic Control in Adolescents	2017	Connecticut	fasting insulin	Peptide hormones								plasma	biochemical analysis	CL	x	14.4 +/- 2.8 (WBISI Tertile 1), 13.9 +/- 3.7 (WBISI Tertile 2), 15.5 +/- 3.5 (WBISI Tertile 3)			34.1+/- 4.9 (WBISI Tertile 1), 29.3 +/- 7.4 , (WBISI Tertile 2) and 24.3 +/- 5.7 (WBISI Tertile 3)	2.24 +/- 0.64 (WBISI Tertile 1), 1.74 +/- 0.76 (WBISI Tertile 2) and 0.76 +/- 0.81 (WBISI Tertile 3)			78 57% F% (26 in every WBISI Tertile)	µU/mL	46.6 +/- 14.4 (WBISI Tertile 1), 18.3 +/- 3.7 (WBISI Tertile 2) and 13.3 +/- 6.4 (WBISI Tertile 3)			<0.0001
Trico et al. The Journal of Clinical Endocrinology and Metabolism. Elevated a-Hydroxybutyrate and Branched-Chain Amino Acid Levels Predict Deterioration of Glycemic Control in Adolescents	2017	Connecticut	HbA1c									plasma	biochemical analysis	CL	x	14.4 +/- 2.8 (WBISI Tertile 1), 13.9 +/- 3.7 (WBISI Tertile 2), 15.5 +/- 3.5 (WBISI Tertile 3)			34.1+/- 4.9 (WBISI Tertile 1), 29.3 +/- 7.4 , (WBISI Tertile 2) and 24.3 +/- 5.7 (WBISI Tertile 3)	2.24 +/- 0.64 (WBISI Tertile 1), 1.74 +/- 0.76 (WBISI Tertile 2) and 0.76 +/- 0.81 (WBISI Tertile 3)			78 57% F% (26 in every WBISI Tertile)	%	5.5 +/- 0.4 (WBISI Tertile 1), 5.4 +/- 0.4B (WBISI Tertile 2) and 5.3 +/- 0.3 (WBISI Tertile 3)			<0.0001
Trico et al. The Journal of Clinical Endocrinology and Metabolism. Elevated a-Hydroxybutyrate and Branched-Chain Amino Acid Levels Predict Deterioration of Glycemic Control in Adolescents	2017	Connecticut	isoleucine	Carboxylic acids and derivates - BCAA	MK0094	C00407	CHEBI:17191	1	C6H13NO2	-1.7	x	plasma	1H-NMR	CL	x	14.4 +/- 2.8 (WBISI Tertile 1), 13.9 +/- 3.7 (WBISI Tertile 2), 15.5 +/- 3.5 (WBISI Tertile 3)			34.1+/- 4.9 (WBISI Tertile 1), 29.3 +/- 7.4 , (WBISI Tertile 2) and 24.3 +/- 5.7 (WBISI Tertile 3)	2.24 +/- 0.64 (WBISI Tertile 1), 1.74 +/- 0.76 (WBISI Tertile 2) and 0.76 +/- 0.81 (WBISI Tertile 3)			78 57% F% (26 in every WBISI Tertile)					<0.05							positively at baseline and after follow-up		positively at baseline and after follow-up						higher	4
Trico et al. The Journal of Clinical Endocrinology and Metabolism. Elevated a-Hydroxybutyrate and Branched-Chain Amino Acid Levels Predict Deterioration of Glycemic Control in Adolescents	2017	Connecticut	lactate	Hydroxy acids and derivates - alpha hydroxy acids and derivates	MK0918	C00186	CHEBI:28358	1	C3H6O3	-0.79		plasma	1H-NMR	CL	x	14.4 +/- 2.8 (WBISI Tertile 1), 13.9 +/- 3.7 (WBISI Tertile 2), 15.5 +/- 3.5 (WBISI Tertile 3)			34.1+/- 4.9 (WBISI Tertile 1), 29.3 +/- 7.4 , (WBISI Tertile 2) and 24.3 +/- 5.7 (WBISI Tertile 3)	2.24 +/- 0.64 (WBISI Tertile 1), 1.74 +/- 0.76 (WBISI Tertile 2) and 0.76 +/- 0.81 (WBISI Tertile 3)			78 57% F% (26 in every WBISI Tertile)					<0.05															higher	1
Trico et al. The Journal of Clinical Endocrinology and Metabolism. Elevated a-Hydroxybutyrate and Branched-Chain Amino Acid Levels Predict Deterioration of Glycemic Control in Adolescents	2017	Connecticut	leucine	Carboxylic acids and derivates - BCAA	MK0339	C00123	CHEBI:25017	1	C6H13NO2	-1.8	x	plasma	1H-NMR	CL	x	14.4 +/- 2.8 (WBISI Tertile 1), 13.9 +/- 3.7 (WBISI Tertile 2), 15.5 +/- 3.5 (WBISI Tertile 3)			34.1+/- 4.9 (WBISI Tertile 1), 29.3 +/- 7.4 , (WBISI Tertile 2) and 24.3 +/- 5.7 (WBISI Tertile 3)	2.24 +/- 0.64 (WBISI Tertile 1), 1.74 +/- 0.76 (WBISI Tertile 2) and 0.76 +/- 0.81 (WBISI Tertile 3)			78 57% F% (26 in every WBISI Tertile)					<0.05							positively at baseline and after follow-up		positively at baseline and after follow-up						higher	4
Trico et al. The Journal of Clinical Endocrinology and Metabolism. Elevated a-Hydroxybutyrate and Branched-Chain Amino Acid Levels Predict Deterioration of Glycemic Control in Adolescents	2017	Connecticut	triglycerides									plasma	biochemical analysis	CL	x	14.4 +/- 2.8 (WBISI Tertile 1), 13.9 +/- 3.7 (WBISI Tertile 2), 15.5 +/- 3.5 (WBISI Tertile 3)			34.1+/- 4.9 (WBISI Tertile 1), 29.3 +/- 7.4 , (WBISI Tertile 2) and 24.3 +/- 5.7 (WBISI Tertile 3)	2.24 +/- 0.64 (WBISI Tertile 1), 1.74 +/- 0.76 (WBISI Tertile 2) and 0.76 +/- 0.81 (WBISI Tertile 3)			78 57% F% (26 in every WBISI Tertile)	mg/dL	114.3+/-57.8 (WBISI Tertile 1), 94.5+/- 55.5 (WBISI Tertile 2) and 59.2 +/- 24.2 (WBISI Tertile 3)			0.0007
Trico et al. The Journal of Clinical Endocrinology and Metabolism. Elevated a-Hydroxybutyrate and Branched-Chain Amino Acid Levels Predict Deterioration of Glycemic Control in Adolescents	2017	Connecticut	valine	Carboxylic acids and derivates - BCAA	MK0143	C00183	CHEBI:27266	1	C5H11NO2	-2.3	x	plasma	1H-NMR	CL	x	14.4 +/- 2.8 (WBISI Tertile 1), 13.9 +/- 3.7 (WBISI Tertile 2), 15.5 +/- 3.5 (WBISI Tertile 3)			34.1+/- 4.9 (WBISI Tertile 1), 29.3 +/- 7.4 , (WBISI Tertile 2) and 24.3 +/- 5.7 (WBISI Tertile 3)	2.24 +/- 0.64 (WBISI Tertile 1), 1.74 +/- 0.76 (WBISI Tertile 2) and 0.76 +/- 0.81 (WBISI Tertile 3)			78 57% F% (26 in every WBISI Tertile)					<0.05							positively at baseline and after follow-up		positively at baseline and after follow-up						higher	5

## Sheet: SOUTHERN AMERICA
Reference paper (author, year, journal and name)	Year of publication	Country/State of the study	Compound name	Compound class (HMDB/LIPID MAPS)	MK	KEGG	CHEBI	ID TIER	Chemical formula	LogP	Detectable in feces (HMDB)	Matrix	Measurement technique	Study design	OGTT performed	Age range	Pubertal stage	BMI diagnostic criteria	BMI (kg/m2)	BMI z-score	Waist circumference (cm, SDS)	Adjusted for (for the determination of the OR or corr coefficient)	Sample size (% Female)	Unit	Quantity (mean concentration +/- SD or median (interquartile ranges)) cases	Quantity (mean concentration +/- SD or median (interquartile ranges)) NW	Quantity (mean concentration +/- SD or median (interquartile ranges)) cohort, z-score	P-value	Quantity (mean +/- SD) original article obese	Quantity (mean +/- SD) original article controls	Odds Ratio (OR) of logistic regression analysis with respective 95 % CI, risk of obesity, risk of hypertriglyceridemia	Correlation (Pearson, obese group) specific marker IL-6 (P<0.05)	Correlation (Pearson, obese group) specific marker uric acid (P<0.05)	Correlation specific marker with WC (P<0.05)	Correlation specific marker with BMI (P<0.05)	Correlation specific marker with insulin (P<0.05)	Correlation specific marker with HOMA (P<0.05)	Correlation specific marker with hsCRP (P<0.05)	Correlation specific marker with cholesterol (P<0.05)	Correlation specific marker with TGs (P<0.05)	Correlation specific marker with leptin (P<0.05)	Correlation specific marker with adiponectin (P<0.05)	Hgher/lower in the OB (MetRisk)	Recurrence across articles included?
Aristizabal et al. Nutrients. Concentrations of plasma free palmitoleic and dihomo-gamma linoleif fatty acids are higher in childeren with abdominal obesity	2017	Colombia	arachidonic acid 20:4(n-6)	Fatty acyls - fatty acids and conjugates	MK0450	C00219	CHEBI:15843	2	C20H32O2	6.8	x	plasma	GC	CCC		7.1 +/- 2.6 (NW) and 7.2+/- 2.70 (OB)			15.4 (1.5) (NW) and 19.7 (3.5) (OB)	-0.2 +/- 0.7 (NW) and 1.9 +/- 0.21 (OB)	53.7 (5.8) (NW) and 64.9 (16.5) (OB)	age and sex	58 (29 NW and 28 OB) 41% F%	mmol/L	6.96 +/- 2.35	6.75 +/- 2.05		0.729															higher	2
Aristizabal et al. Nutrients. Concentrations of plasma free palmitoleic and dihomo-gamma linoleif fatty acids are higher in childeren with abdominal obesity		Colombia	cholesterol	Steroids and steroid derivates - cholestane steroids								plasma	biochemical analysis	CCC		7.1 +/- 2.6 (NW) and 7.2+/- 2.70 (OB)			15.4 (1.5) (NW) and 19.7 (3.5) (OB)	-0.2 +/- 0.7 (NW) and 1.9 +/- 0.21 (OB)	53.7 (5.8) (NW) and 64.9 (16.5) (OB)	age and sex	58 (29 NW and 28 OB) 41% F%	mmol/L	3.97 (1.15)	4.12 (1.26)		0.363
Aristizabal et al. Nutrients. Concentrations of plasma free palmitoleic and dihomo-gamma linoleif fatty acids are higher in childeren with abdominal obesity	2017	Colombia	dihomo-gamma-linolenic 20:3(n-6)	Fatty acyls - fatty acids and conjugates	MK0509	C03242	CHEBI:53486	2	C20H34O2	7.24	x	plasma	GC	CCC		7.1 +/- 2.6 (NW) and 7.2+/- 2.70 (OB)			15.4 (1.5) (NW) and 19.7 (3.5) (OB)	-0.2 +/- 0.7 (NW) and 1.9 +/- 0.21 (OB)	53.7 (5.8) (NW) and 64.9 (16.5) (OB)	age and sex	58 (29 NW and 28 OB) 41% F%	mmol/L	2.76 +/- 1.09	2.07 +/- 0.98		0.015						0.276	0.296								higher (sign.)	3
Aristizabal et al. Nutrients. Concentrations of plasma free palmitoleic and dihomo-gamma linoleif fatty acids are higher in childeren with abdominal obesity	2017	Colombia	Docosahexaenoic acid 22:6(n-3)	Fatty acyls - fatty acids and conjugates	MK0512	C06429	CHEBI:28125	2	C22H32O2	6.83	x	plasma	GC	CCC		7.1 +/- 2.6 (NW) and 7.2+/- 2.70 (OB)			15.4 (1.5) (NW) and 19.7 (3.5) (OB)	-0.2 +/- 0.7 (NW) and 1.9 +/- 0.21 (OB)	53.7 (5.8) (NW) and 64.9 (16.5) (OB)	age and sex	59 (29 NW and 28 OB) 41% F%	mmol/L	2.34+/-0.38	2.79+/-1.80		0.22															lower	1
Aristizabal et al. Nutrients. Concentrations of plasma free palmitoleic and dihomo-gamma linoleif fatty acids are higher in childeren with abdominal obesity	2017	Colombia	fasting glucose	Organooxygen compounds - carbohydrates and carbohydrate conjugates								plasma	biochemical analysis	CCC		7.1 +/- 2.6 (NW) and 7.2+/- 2.70 (OB)			15.4 (1.5) (NW) and 19.7 (3.5) (OB)	-0.2 +/- 0.7 (NW) and 1.9 +/- 0.21 (OB)	53.7 (5.8) (NW) and 64.9 (16.5) (OB)	age and sex	58 (29 NW and 28 OB) 41% F%	mmol/L	4.8+/-0.3	4.9+/-0.3		0.523
Aristizabal et al. Nutrients. Concentrations of plasma free palmitoleic and dihomo-gamma linoleif fatty acids are higher in childeren with abdominal obesity	2017	Colombia	fasting insulin	Peptide hormones								plasma	biochemical analysis	CCC		7.1 +/- 2.6 (NW) and 7.2+/- 2.70 (OB)			15.4 (1.5) (NW) and 19.7 (3.5) (OB)	-0.2 +/- 0.7 (NW) and 1.9 +/- 0.21 (OB)	53.7 (5.8) (NW) and 64.9 (16.5) (OB)	age and sex	58 (29 NW and 28 OB) 41% F%	pmol/L	70.2 (54.7)	42.4 (24.3)		0.032
Aristizabal et al. Nutrients. Concentrations of plasma free palmitoleic and dihomo-gamma linoleif fatty acids are higher in childeren with abdominal obesity	2017	Colombia	HOMA-IR									plasma	biochemical analysis	CCC		7.1 +/- 2.6 (NW) and 7.2+/- 2.70 (OB)			15.4 (1.5) (NW) and 19.7 (3.5) (OB)	-0.2 +/- 0.7 (NW) and 1.9 +/- 0.21 (OB)	53.7 (5.8) (NW) and 64.9 (16.5) (OB)	age and sex	58 (29 NW and 28 OB) 41% F%		2.2 (1.8)	1.3 (0.7)		0.051
Aristizabal et al. Nutrients. Concentrations of plasma free palmitoleic and dihomo-gamma linoleif fatty acids are higher in childeren with abdominal obesity	2017	Colombia	CRP									plasma	biochemical analysis	CCC		7.1 +/- 2.6 (NW) and 7.2+/- 2.70 (OB)			15.4 (1.5) (NW) and 19.7 (3.5) (OB)	-0.2 +/- 0.7 (NW) and 1.9 +/- 0.21 (OB)	53.7 (5.8) (NW) and 64.9 (16.5) (OB)	age and sex	58 (29 NW and 28 OB) 41% F%	nmol/L	16.6 (14.2)	11.0 (7.8)		0.016
Aristizabal et al. Nutrients. Concentrations of plasma free palmitoleic and dihomo-gamma linoleif fatty acids are higher in childeren with abdominal obesity	2017	Colombia	Linoleic-18:2(n-6)	Fatty acyls - lineolic acids and derivates	MK0494	C01595	CHEBI:17351	2	C18H32O2	7.06	x	plasma	GC	CCC		7.1 +/- 2.6 (NW) and 7.2+/- 2.70 (OB)			15.4 (1.5) (NW) and 19.7 (3.5) (OB)	-0.2 +/- 0.7 (NW) and 1.9 +/- 0.21 (OB)	53.7 (5.8) (NW) and 64.9 (16.5) (OB)	age and sex	58 (29 NW and 28 OB) 41% F%	mmol/L	19.23 +/- 3.97	19.72 +/- 4.04		0.603															lower	2
Aristizabal et al. Nutrients. Concentrations of plasma free palmitoleic and dihomo-gamma linoleif fatty acids are higher in childeren with abdominal obesity	2017	Colombia	myristic acid	Fatty acyls - fatty acids and conjugates	MK0430	C06424	CHEBI:28875	2	C14H28O2	6.1	x	plasma	GC	CCC		7.1 +/- 2.6 (NW) and 7.2+/- 2.70 (OB)			15.4 (1.5) (NW) and 19.7 (3.5) (OB)	-0.2 +/- 0.7 (NW) and 1.9 +/- 0.21 (OB)	53.7 (5.8) (NW) and 64.9 (16.5) (OB)	age and sex	58 (29 NW and 28 OB) 41% F%	mmol/L	0.67 +/- 0.20	0.65 +/- 0.23		0.865															higher	1
Aristizabal et al. Nutrients. Concentrations of plasma free palmitoleic and dihomo-gamma linoleif fatty acids are higher in childeren with abdominal obesity	2017	Colombia	oleic acid	Fatty acyls - fatty acids and conjugates	MK0467	C00712	CHEBI:16196	2	C18H34O2	7.68	x	serum	GC-FID	CCC		7.1 +/- 2.6 (NW) and 7.2+/- 2.70 (OB)			15.4 (1.5) (NW) and 19.7 (3.5) (OB)	-0.2 +/- 0.7 (NW) and 1.9 +/- 0.21 (OB)	53.7 (5.8) (NW) and 64.9 (16.5) (OB)	age and sex	58 (29 NW and 28 OB) 41% F%	mmol/L	24.71 +/- 8.90	25.47 +/- 11.33		0.778															lower	2
Aristizabal et al. Nutrients. Concentrations of plasma free palmitoleic and dihomo-gamma linoleif fatty acids are higher in childeren with abdominal obesity	2017	Colombia	palmitic acid	Fatty acyls - fatty acids and conjugates	MK0433	C00249	CHEBI:15756	2	C16H32O2	7.23	x	plasma	GC	CCC		7.1 +/- 2.6 (NW) and 7.2+/- 2.70 (OB)			15.4 (1.5) (NW) and 19.7 (3.5) (OB)	-0.2 +/- 0.7 (NW) and 1.9 +/- 0.21 (OB)	53.7 (5.8) (NW) and 64.9 (16.5) (OB)	age and sex	58 (29 NW and 28 OB) 41% F%	mmol/L	27.09 +/- 3.39	26.32 +/- 3.06		0.365															higher	2
Aristizabal et al. Nutrients. Concentrations of plasma free palmitoleic and dihomo-gamma linoleif fatty acids are higher in childeren with abdominal obesity	2017	Colombia	palmitoleic acid	Fatty acyls - fatty acids and conjugates	MK0432	C08362	CHEBI:28716	2	C16H30O2	6.71	x	plasma	GC	CCC		7.1 +/- 2.6 (NW) and 7.2+/- 2.70 (OB)			15.4 (1.5) (NW) and 19.7 (3.5) (OB)	-0.2 +/- 0.7 (NW) and 1.9 +/- 0.21 (OB)	53.7 (5.8) (NW) and 64.9 (16.5) (OB)	age and sex	58 (29 NW and 28 OB) 41% F%	mmol/L	0.94 +/- 0.35	0.70 +/- 0.29		0.038						0.380	0.397								higher (sign.)	3
Aristizabal et al. Nutrients. Concentrations of plasma free palmitoleic and dihomo-gamma linoleif fatty acids are higher in childeren with abdominal obesity	2017	Colombia	Stearic acid	Fatty acyls - fatty acids and conjugates	MK0459	C01530	CHEBI:28842	2	C18H36O2	8.02	x	plasma	GC	CCC		7.1 +/- 2.6 (NW) and 7.2+/- 2.70 (OB)			15.4 (1.5) (NW) and 19.7 (3.5) (OB)	-0.2 +/- 0.7 (NW) and 1.9 +/- 0.21 (OB)	53.7 (5.8) (NW) and 64.9 (16.5) (OB)	age and sex	58 (29 NW and 28 OB) 41% F%	mmol/L	15.96 +/- 1.24	16.02 +/- 1.24		0.858															higher	1
Aristizabal et al. Nutrients. Concentrations of plasma free palmitoleic and dihomo-gamma linoleif fatty acids are higher in childeren with abdominal obesity	2017	Colombia	triglycerides									plasma	biochemical analysis	CCC		7.1 +/- 2.6 (NW) and 7.2+/- 2.70 (OB)			15.4 (1.5) (NW) and 19.7 (3.5) (OB)	-0.2 +/- 0.7 (NW) and 1.9 +/- 0.21 (OB)	53.7 (5.8) (NW) and 64.9 (16.5) (OB)	age and sex	58 (29 NW and 28 OB) 41% F%	mmol/L	0.87 (0.45)	0.77 (0.53)		0.363
Bermudez-Cardona and Velasquez-Rodriguez. Nutrients. Proﬁle of Free Fatty Acids and Fractions of Phospholipids, Cholesterol Esters and Triglycerides in Serum of Obese Youth with and without Metabolic Syndrome	2016	Colombia	Behenic acid	Fatty acyls - fatty acids and conjugates	MK1043	NF	CHEBI:28941	1	C22H44O2	9.19	x	serum	GC-FID	CCC		13.9+/-4.8 (OBMS). 14.2+/4.1 (OB) and 14.0 (+/- 4.2) (NW)	12.5% prepubertal, 25.0% pubertal and 62.5% post-pubertal (for every group)	>98th percentile (OB, OBMS if diagnosis of MetS) and =<85th percentile (NW)	31.1+/-5.0 (OBMS). 27.1 +/-2.9 (0B) and 20.2 +/-2.3 (NW)		91.2+ -10.9 (OBMS). 80.5+ -5.6 (OB) and 67.6+ -2.3 (NW)		96 (32 (OBMS), 32 (OB) and 32 (NW) 44% F%		0.5 (0.2) (OBMS). 0.6 (0.2) (OB)	0.8 (0.2) (NW)		0.015															lower	1
Bermudez-Cardona and Velasquez-Rodriguez. Nutrients. Proﬁle of Free Fatty Acids and Fractions of Phospholipids, Cholesterol Esters and Triglycerides in Serum of Obese Youth with and without Metabolic Syndrome	2016	Colombia	dihomo-gamma-linolenic 20:3(n-6)	Fatty acyls - fatty acids and conjugates	MK0509	C03242	CHEBI:53486	1	C20H34O2	7.24	x	serum	GC-FID	CCC		13.9+/-4.8 (OBMS). 14.2+/4.1 (OB) and 14.0 (+/- 4.2) (NW)	12.5% prepubertal, 25.0% pubertal and 62.5% post-pubertal (for every group)	>98th percentile (OB, OBMS if diagnosis of MetS) and =<85th percentile (NW)	31.1+/-5.0 (OBMS). 27.1 +/-2.9 (0B) and 20.2 +/-2.3 (NW)		91.2+ -10.9 (OBMS). 80.5+ -5.6 (OB) and 67.6+ -2.3 (NW)		96 (32 (OBMS), 32 (OB) and 32 (NW) 44% F%		2.8+/-0.7 (OBMS). 2.5 +/- 0.4 (OB)	2.1 +/-0.5 (NW)		<0.001						0.329	0.292	0.361	0.363		0.334				higher	3
Bermudez-Cardona and Velasquez-Rodriguez. Nutrients. Proﬁle of Free Fatty Acids and Fractions of Phospholipids, Cholesterol Esters and Triglycerides in Serum of Obese Youth with and without Metabolic Syndrome	2016	Colombia	Linoleic-18:2(n-6)	Fatty acyls - lineolic acids and derivates	MK0494	C01595	CHEBI:17351	1	C18H32O2	7.06	x	serum	GC-FID	CCC		13.9+/-4.8 (OBMS). 14.2+/4.1 (OB) and 14.0 (+/- 4.2) (NW)	12.5% prepubertal, 25.0% pubertal and 62.5% post-pubertal (for every group)	>98th percentile (OB, OBMS if diagnosis of MetS) and =<85th percentile (NW)	31.1+/-5.0 (OBMS). 27.1 +/-2.9 (0B) and 20.2 +/-2.3 (NW)		91.2+ -10.9 (OBMS). 80.5+ -5.6 (OB) and 67.6+ -2.3 (NW)		96 (32 (OBMS), 32 (OB) and 32 (NW) 44% F%		18.0+/-2.0 (OBMS). 19.2+/-2.6 (OB)	21.0+/-2.8 (NW)		<0.001						−0.369	−0.386	−0.314	−0.310	−0.308	−0.295				lower	2
Bermudez-Cardona and Velasquez-Rodriguez. Nutrients. Proﬁle of Free Fatty Acids and Fractions of Phospholipids, Cholesterol Esters and Triglycerides in Serum of Obese Youth with and without Metabolic Syndrome	2016	Colombia	Oleic acid	Fatty acyls - fatty acids and derivates	MK0467	C00712	CHEBI:16196	1	C18H34O2	7.68	x	serum	GC	CCC		13.9+/-4.8 (OBMS). 14.2+/4.1 (OB) and 14.0 (+/- 4.2) (NW)	12.5% prepubertal, 25.0% pubertal and 62.5% post-pubertal (for every group)	>98th percentile (OB, OBMS if diagnosis of MetS) and =<85th percentile (NW)	31.1+/-5.0 (OBMS). 27.1 +/-2.9 (0B) and 20.2 +/-2.3 (NW)		91.2+ -10.9 (OBMS). 80.5+ -5.6 (OB) and 67.6+ -2.3 (NW)		96 (32 (OBMS), 32 (OB) and 32 (NW) 44% F%		16.7 (7.3) (OBMS). 14.1 (8.1) (OB)	13.5 (3.4) (NW)		<0.001						0.282	0.328	0.366	0.364	0.264	0.262				higher	2
Bermudez-Cardona and Velasquez-Rodriguez. Nutrients. Proﬁle of Free Fatty Acids and Fractions of Phospholipids, Cholesterol Esters and Triglycerides in Serum of Obese Youth with and without Metabolic Syndrome	2016	Colombia	Palmitic acid	Fatty acyls - fatty acids and conjugates	MK0433	C00249	CHEBI:15756	1	C16H32O2	7.23	x	serum	GC-FID	CCC		13.9+/-4.8 (OBMS). 14.2+/4.1 (OB) and 14.0 (+/- 4.2) (NW)	12.5% prepubertal, 25.0% pubertal and 62.5% post-pubertal (for every group)	>98th percentile (OB, OBMS if diagnosis of MetS) and =<85th percentile (NW)	31.1+/-5.0 (OBMS). 27.1 +/-2.9 (0B) and 20.2 +/-2.3 (NW)		91.2+ -10.9 (OBMS). 80.5+ -5.6 (OB) and 67.6+ -2.3 (NW)		96 (32 (OBMS), 32 (OB) and 32 (NW) 44% F%		30.6+/-3.4 (OBMS). 31.7+/-3.0 (OB)	33.2+/-3.0 (NW)		0.006						−0.261	−0.269	−0.368	−0.312						lower	2
Bermudez-Cardona and Velasquez-Rodriguez. Nutrients. Proﬁle of Free Fatty Acids and Fractions of Phospholipids, Cholesterol Esters and Triglycerides in Serum of Obese Youth with and without Metabolic Syndrome	2016	Colombia	palmitoleic acid	Fatty acyls - fatty acids and conjugates	MK0432	C08362	CHEBI:28716	1	C16H30O2	5.89	x	serum	GC-FID	CCC		13.9+/-4.8 (OBMS). 14.2+/4.1 (OB) and 14.0 (+/- 4.2) (NW)	12.5% prepubertal, 25.0% pubertal and 62.5% post-pubertal (for every group)	>98th percentile (OB, OBMS if diagnosis of MetS) and =<85th percentile (NW)	31.1+/-5.0 (OBMS). 27.1 +/-2.9 (0B) and 20.2 +/-2.3 (NW)		91.2+ -10.9 (OBMS). 80.5+ -5.6 (OB) and 67.6+ -2.3 (NW)		96 (32 (OBMS), 32 (OB) and 32 (NW) 44% F%		0.9 (0.4) (OBMS). 0.8 (0.2) (OB)	0.5 (0.2) (NW)		<0.001						0.347	0.357	0.321	0.322	0.294		0.541			higher	3
Butte et al. The American Journal of Clinical Nurtition. Global metabolomic profiling targeting childhood obesity in the Hispanic population	2015	Texas	Androsterone sulfate	Steroids and steroid derivates - sulfated steroids	MK0971	NF	CHEBI:83037	1	C19H30O5S	0.45	x	plasma	GC-MS, UPLC-MS/MS	CCC		11.09 +/- 4.40 (NW) 11.04 +/- 3.52 (OB)	2.24+/-1.44 (NW) and 2.15+/-1.28 (OB)	>=95th percentile (OB)	19.94 +/- 3.78 (NW) and 30.07 +/- 6.70 (OB)	0.64 +/- 0.76 (NW) and 2.31 +/-0.38 (OB)		age, sex, tanner stage and obesity status	803 (450 (OB) and 353 (NW)) 50% F%		1.34+/-1.09	1.40+/-1.50		8.5*10^-6															lower	1
Butte et al. The American Journal of Clinical Nurtition. Global metabolomic profiling targeting childhood obesity in the Hispanic population	2015	Texas	arachidonic acid 20:4(n-6)	Fatty acyls - fatty acids and conjugates	MK0450	C00219	CHEBI:15843	1	C11H21NO4	-2.1	x	plasma	GC-MS, UPLC-MS/MS	CCC		11.09 +/- 4.40 (NW) 11.04 +/- 3.52 (OB)	2.24+/-1.44 (NW) and 2.15+/-1.28 (OB)	>=95th percentile (OB)	19.94 +/- 3.78 (NW) and 30.07 +/- 6.70 (OB)	0.64 +/- 0.76 (NW) and 2.31 +/-0.38 (OB)		age, sex, tanner stage and obesity status	803 (450 (OB) and 353 (NW)) 50% F%		1.00+/-0.28	1.19+/-0.48		1.6*10^-11															lower	2
Butte et al. The American Journal of Clinical Nurtition. Global metabolomic profiling targeting childhood obesity in the Hispanic population	2015	Texas	asparagine	Carboxylic acids and derivates - Amino acids, peptides, and analogues	MK0069	C00152	CHEBI:22653	1	C4H8N2O3	-3.4	x	plasma	GC/ UPLC-MS/MS	CCC		11.09 +/- 4.40 (NW) 11.04 +/- 3.52 (OB)	2.24+/-1.44 (NW) and 2.15+/-1.28 (OB)	>=95th percentile (OB)	19.94 +/- 3.78 (NW) and 30.07 +/- 6.70 (OB)	0.64 +/- 0.76 (NW) and 2.31 +/-0.38 (OB)		age, sex, tanner stage and obesity status	803 (450 (OB) and 353 (NW)) 50% F%		0.95+/-0.25	1.10+/-0.30		5.8*10^-11															lower	2
Butte et al. The American Journal of Clinical Nurtition. Global metabolomic profiling targeting childhood obesity in the Hispanic population	2015	Texas	butyrylcarnitine (C4)	Fatty acyls - fatty acid esters	MK0309	C02862	CHEBI:21949	1	C11H21NO4	-2.1	x	plasma	GC/ UPLC-MS/MS	CCC		11.09 +/- 4.40 (NW) 11.04 +/- 3.52 (OB)	2.24+/-1.44 (NW) and 2.15+/-1.28 (OB)	>=95th percentile (OB)	19.94 +/- 3.78 (NW) and 30.07 +/- 6.70 (OB)	0.64 +/- 0.76 (NW) and 2.31 +/-0.38 (OB)		age, sex, tanner stage and obesity status	803 (450 (OB) and 353 (NW)) 50% F%		1.30 +/- 0.66	1.03 +/- 0.66		1.8*10^-15															higher	4
Butte et al. The American Journal of Clinical Nurtition. Global metabolomic profiling targeting childhood obesity in the Hispanic population	2015	Texas	citric acid	Carboxylic acids and derivates - tricarboxylic acids and derivates	MK0750	C00158	CHEBI:30769	1	C6H8O7	-1.3	x	plasma	GC-MS, UPLC-MS/MS	CCC		11.09 +/- 4.40 (NW) 11.04 +/- 3.52 (OB)	2.24+/-1.44 (NW) and 2.15+/-1.28 (OB)	>=95th percentile (OB)	19.94 +/- 3.78 (NW) and 30.07 +/- 6.70 (OB)	0.64 +/- 0.76 (NW) and 2.31 +/-0.38 (OB)		age, sex, tanner stage and obesity status	803 (450 (OB) and 353 (NW)) 50% F%		0.96+/-0.21	1.10+/-0.29		1.7*10^-15															lower	1
Butte et al. The American Journal of Clinical Nurtition. Global metabolomic profiling targeting childhood obesity in the Hispanic population	2015	Texas	Citrulline	Carboxylic acids and derivates - Amino acids, peptides, and analogues	MK0338	C00327	CHEBI:18211	1	C6H13N3O3	-3.9	x	plasma	GC/ UPLC-MS/MS	CCC		11.09 +/- 4.40 (NW) 11.04 +/- 3.52 (OB)	2.24+/-1.44 (NW) and 2.15+/-1.28 (OB)	>=95th percentile (OB)	19.94 +/- 3.78 (NW) and 30.07 +/- 6.70 (OB)	0.64 +/- 0.76 (NW) and 2.31 +/-0.38 (OB)		age, sex, tanner stage and obesity status	803 (450 (OB) and 353 (NW)) 50% F%		0.97+/-0.21	1.05+/-0.24		8.6*10^-6															lower, not sign.	2
Butte et al. The American Journal of Clinical Nurtition. Global metabolomic profiling targeting childhood obesity in the Hispanic population	2015	Texas	Cortisol	Steroids and steroid derivates - hydroxysteroids		C00735		1	C21H30O5	1.79	x	plasma	GC/ UPLC-MS/MS	CCC		11.09 +/- 4.40 (NW) 11.04 +/- 3.52 (OB)	2.24+/-1.44 (NW) and 2.15+/-1.28 (OB)	>=95th percentile (OB)	19.94 +/- 3.78 (NW) and 30.07 +/- 6.70 (OB)	0.64 +/- 0.76 (NW) and 2.31 +/-0.38 (OB)		age, sex, tanner stage and obesity status	803 (450 (OB) and 353 (NW)) 50% F%	µg/L	63.33 ± 30.51	66.32 ± 30.04																	lower, not sign.	1
Butte et al. The American Journal of Clinical Nurtition. Global metabolomic profiling targeting childhood obesity in the Hispanic population	2015	Texas	Cortisone	Steroids and steroid derivates - hydroxysteroids	MK0358	C00762	CHEBI:16962	1	C21H28O5			plasma	GC-MS, UPLC-MS/MS	CCC		11.09 +/- 4.40 (NW) 11.04 +/- 3.52 (OB)	2.24+/-1.44 (NW) and 2.15+/-1.28 (OB)	>=95th percentile (OB)	19.94 +/- 3.78 (NW) and 30.07 +/- 6.70 (OB)	0.64 +/- 0.76 (NW) and 2.31 +/-0.38 (OB)		age, sex, tanner stage and obesity status	803 (450 (OB) and 353 (NW)) 50% F%	µg/L	0.96+/-0.21	1.06+/-0.20		7.6*10^-11															lower	1
Butte et al. The American Journal of Clinical Nurtition. Global metabolomic profiling targeting childhood obesity in the Hispanic population	2015	Texas	D-mannose	Organooxygen compounds - carbohydrates and carbohydrate conjugates	MK0261	C00159	CHEBI:37684	1	C6H12O6	-2.6	x	plasma	GC-MS, UPLC-MS/MS	CCC		11.09 +/- 4.40 (NW) 11.04 +/- 3.52 (OB)	2.24+/-1.44 (NW) and 2.15+/-1.28 (OB)	>=95th percentile (OB)	19.94 +/- 3.78 (NW) and 30.07 +/- 6.70 (OB)	0.64 +/- 0.76 (NW) and 2.31 +/-0.38 (OB)		age, sex, tanner stage and obesity status	803 (450 (OB) and 353 (NW)) 50% F%		1.11+/-0.29	0.91+/-0.22		1.0*10-32															higher	1
Butte et al. The American Journal of Clinical Nurtition. Global metabolomic profiling targeting childhood obesity in the Hispanic population	2015	Texas	dehydroepiandrosterone sulfate	Steroids and steroid derivates - sulfated steroids	MK1044	C04555	CHEBI:16814	1	C19H28O5S	0.49	x	plasma	GC-MS, UPLC-MS/MS	CCC		11.09 +/- 4.40 (NW) 11.04 +/- 3.52 (OB)	2.24+/-1.44 (NW) and 2.15+/-1.28 (OB)	>=95th percentile (OB)	19.94 +/- 3.78 (NW) and 30.07 +/- 6.70 (OB)	0.64 +/- 0.76 (NW) and 2.31 +/-0.38 (OB)		age, sex, tanner stage and obesity status	803 (450 (OB) and 353 (NW)) 50% F%		1.28+/-0.92	1.15+/-1.04		4.6*10^-13													positively		higher	1
Butte et al. The American Journal of Clinical Nurtition. Global metabolomic profiling targeting childhood obesity in the Hispanic population	2015	Texas	dihomo-gamma-linolenic 20:3(n-6)	Fatty acyls - fatty acids and conjugates	MK0509	C03242	CHEBI:53486	1	C20H34O2	7.24	x	plasma	GC-MS, UPLC-MS/MS	CCC		11.09 +/- 4.40 (NW) 11.04 +/- 3.52 (OB)	2.24+/-1.44 (NW) and 2.15+/-1.28 (OB)	>=95th percentile (OB)	19.94 +/- 3.78 (NW) and 30.07 +/- 6.70 (OB)	0.64 +/- 0.76 (NW) and 2.31 +/-0.38 (OB)		age, sex, tanner stage and obesity status	803 (450 (OB) and 353 (NW)) 50% F%		1.00+/-0.43	1.14+/-0.48		1.2*10^-10															higher
Butte et al. The American Journal of Clinical Nurtition. Global metabolomic profiling targeting childhood obesity in the Hispanic population	2015	Texas	epiandrosterone sulfate	Steroids and steroid derivates - sulfated steroids	MK0800	NF	CHEBI:83040	1	C19H30O5S	3.82	x	plasma	GC-MS, UPLC-MS/MS	CCC		11.09 +/- 4.40 (NW) 11.04 +/- 3.52 (OB)	2.24+/-1.44 (NW) and 2.15+/-1.28 (OB)	>=95th percentile (OB)	19.94 +/- 3.78 (NW) and 30.07 +/- 6.70 (OB)	0.64 +/- 0.76 (NW) and 2.31 +/-0.38 (OB)		age, sex, tanner stage and obesity status	803 (450 (OB) and 353 (NW)) 50% F%		1.29+/-1.50	1.34+/-1.50		3.4*10^-6															lower	1
Butte et al. The American Journal of Clinical Nurtition. Global metabolomic profiling targeting childhood obesity in the Hispanic population	2015	Texas	fasting glucose	Carbohydrates and carbohydrate conjugates - Organooxygen compounds								plasma	biochemical analysis	CCC		11.09 +/- 4.40 (NW) 11.04 +/- 3.52 (OB)	2.24+/-1.44 (NW) and 2.15+/-1.28 (OB)	>=95th percentile (OB)	19.94 +/- 3.78 (NW) and 30.07 +/- 6.70 (OB)	0.64 +/- 0.76 (NW) and 2.31 +/-0.38 (OB)		age, sex, tanner stage and obesity status	803 (450 (OB) and 353 (NW)) 50% F%	mg/dL	94.38 +/- 14.02	90.63 +/- 9.57		2.2*10^-7
Butte et al. The American Journal of Clinical Nurtition. Global metabolomic profiling targeting childhood obesity in the Hispanic population	2015	Texas	fasting insulin	Peptide hormones								plasma	biochemical analysis	CCC		11.09 +/- 4.40 (NW) 11.04 +/- 3.52 (OB)	2.24+/-1.44 (NW) and 2.15+/-1.28 (OB)	>=95th percentile (OB)	19.94 +/- 3.78 (NW) and 30.07 +/- 6.70 (OB)	0.64 +/- 0.76 (NW) and 2.31 +/-0.38 (OB)		age, sex, tanner stage and obesity status	803 (450 (OB) and 353 (NW)) 50% F%	µU/mL	31.41 +/- 21.26	13.11 +/- 8.53		1e-32
Butte et al. The American Journal of Clinical Nurtition. Global metabolomic profiling targeting childhood obesity in the Hispanic population	2015	Texas	Glutamate	Carboxylic acids and derivates - Amino acids, peptides, and analogues	MK0085	C00302	CHEBI:18237	1	C5H9NO4	-3.5	x	plasma	GC/ UPLC-MS/MS	CCC		11.09 +/- 4.40 (NW) 11.04 +/- 3.52 (OB)	2.24+/-1.44 (NW) and 2.15+/-1.28 (OB)	>=95th percentile (OB)	19.94 +/- 3.78 (NW) and 30.07 +/- 6.70 (OB)	0.64 +/- 0.76 (NW) and 2.31 +/-0.38 (OB)		age, sex, tanner stage and obesity status	803 (450 (OB) and 353 (NW)) 50% F%		1.52+/-1.45	1.19+/-1.29		9.1*10^-13															higher	2
Butte et al. The American Journal of Clinical Nurtition. Global metabolomic profiling targeting childhood obesity in the Hispanic population	2015	Texas	glycine	Carboxylic acids and derivates - Amino acids, peptides, and analogues	MK0009	C00037	CHEBI:15428	1	C2H5NO2	-3.3	x	plasma	GC-MS, UPLC-MS/MS	CCC		11.09 +/- 4.40 (NW) 11.04 +/- 3.52 (OB)	2.24+/-1.44 (NW) and 2.15+/-1.28 (OB)	>=95th percentile (OB)	19.94 +/- 3.78 (NW) and 30.07 +/- 6.70 (OB)	0.64 +/- 0.76 (NW) and 2.31 +/-0.38 (OB)		age, sex, tanner stage and obesity status	803 (450 (OB) and 353 (NW)) 50% F%		0.94+/-0.23	1.15+/-0.27		<0.0001															lower	1
Butte et al. The American Journal of Clinical Nurtition. Global metabolomic profiling targeting childhood obesity in the Hispanic population	2015	Texas	Hexanoylcarnitine (C6)	Fatty acyls - fatty acids and conjugates	MK0312	NF	CHEBI:70749	1	C13H23NO4	-1.7	x	plasma	GC-MS, UPLC-MS/MS	CCC		11.09 +/- 4.40 (NW) 11.04 +/- 3.52 (OB)	2.24+/-1.44 (NW) and 2.15+/-1.28 (OB)	>=95th percentile (OB)	19.94 +/- 3.78 (NW) and 30.07 +/- 6.70 (OB)	0.64 +/- 0.76 (NW) and 2.31 +/-0.38 (OB)		age, sex, tanner stage and obesity status	803 (450 (OB) and 353 (NW)) 50% F%		1.10+/-0.32	1.01+/-0.48		3.5*10^-8															higher	4
Butte et al. The American Journal of Clinical Nurtition. Global metabolomic profiling targeting childhood obesity in the Hispanic population	2015	Texas	HOMA-IR									plasma	biochemical analysis	CCC		11.09 +/- 4.40 (NW) 11.04 +/- 3.52 (OB)	2.24+/-1.44 (NW) and 2.15+/-1.28 (OB)	>=95th percentile (OB)	19.94 +/- 3.78 (NW) and 30.07 +/- 6.70 (OB)	0.64 +/- 0.76 (NW) and 2.31 +/-0.38 (OB)		age, sex, tanner stage and obesity status	803 (450 (OB) and 353 (NW)) 50% F%		7.46 +/- 5.67	3.01 +/- 2.49		1e-32
Butte et al. The American Journal of Clinical Nurtition. Global metabolomic profiling targeting childhood obesity in the Hispanic population	2015	Texas	CRP									plasma	biochemical analysis	CCC		11.09 +/- 4.40 (NW) 11.04 +/- 3.52 (OB)	2.24+/-1.44 (NW) and 2.15+/-1.28 (OB)	>=95th percentile (OB)	19.94 +/- 3.78 (NW) and 30.07 +/- 6.70 (OB)	0.64 +/- 0.76 (NW) and 2.31 +/-0.38 (OB)		age, sex, tanner stage and obesity status	803 (450 (OB) and 353 (NW)) 50% F%	µg/L	1761 +/- 1680	651.53 +/- 909.37		1e-32
Butte et al. The American Journal of Clinical Nurtition. Global metabolomic profiling targeting childhood obesity in the Hispanic population	2015	Texas	Isoleucine	Carboxylic acids and derivates - BCAA	MK0094	C00407	CHEBI:17191	1	C6H13NO2	-1.7	x	plasma	GC/ UPLC-MS/MS	CCC		11.09 +/- 4.40 (NW) 11.04 +/- 3.52 (OB)	2.24+/-1.44 (NW) and 2.15+/-1.28 (OB)	>=95th percentile (OB)	19.94 +/- 3.78 (NW) and 30.07 +/- 6.70 (OB)	0.64 +/- 0.76 (NW) and 2.31 +/-0.38 (OB)		age, sex, tanner stage and obesity status	803 (450 (OB) and 353 (NW)) 50% F%		1.04 +/- 0.15	0.95 +/- 0.16		1.5*10^-17															higher	7
Butte et al. The American Journal of Clinical Nurtition. Global metabolomic profiling targeting childhood obesity in the Hispanic population	2015	Texas	Kynurenic acid	Quinolines and derivates - quinoline carboxylic acids	MK0304	C01717	CHEBI:18344	1	C10H7NO3	1.16	x	plasma	GC/ UPLC-MS/MS	CCC		11.09 +/- 4.40 (NW) 11.04 +/- 3.52 (OB)	2.24+/-1.44 (NW) and 2.15+/-1.28 (OB)	>=95th percentile (OB)	19.94 +/- 3.78 (NW) and 30.07 +/- 6.70 (OB)	0.64 +/- 0.76 (NW) and 2.31 +/-0.38 (OB)		age, sex, tanner stage and obesity status	803 (450 (OB) and 353 (NW)) 50% F%		0.98+/-0.36	0.82+/-0.37		2.1*10^-10															higher	1
Butte et al. The American Journal of Clinical Nurtition. Global metabolomic profiling targeting childhood obesity in the Hispanic population	2015	Texas	L-carnitine	Fatty acyls - quaternary ammonium salts	MK0784	C00318	CHEBI:16347	1	C7H15NO3	-2.9	x	plasma	GC-MS, UPLC-MS/MS	CCC		11.09 +/- 4.40 (NW) 11.04 +/- 3.52 (OB)	2.24+/-1.44 (NW) and 2.15+/-1.28 (OB)	>=95th percentile (OB)	19.94 +/- 3.78 (NW) and 30.07 +/- 6.70 (OB)	0.64 +/- 0.76 (NW) and 2.31 +/-0.38 (OB)		age, sex, tanner stage and obesity status	803 (450 (OB) and 353 (NW)) 50% F%		1.04+/-0.13	0.94+/-0.14		2.3*10^-24															higher	1
Butte et al. The American Journal of Clinical Nurtition. Global metabolomic profiling targeting childhood obesity in the Hispanic population	2015	Texas	L-Kynurenine	Organooxygen compounds - carbonyl compounds	MK0424	C01718	CHEBI:28683	1	C10H12N2O3	-1.9	x	plasma	GC/ UPLC-MS/MS	CCC		11.09 +/- 4.40 (NW) 11.04 +/- 3.52 (OB)	2.24+/-1.44 (NW) and 2.15+/-1.28 (OB)	>=95th percentile (OB)	19.94 +/- 3.78 (NW) and 30.07 +/- 6.70 (OB)	0.64 +/- 0.76 (NW) and 2.31 +/-0.38 (OB)		age, sex, tanner stage and obesity status	803 (450 (OB) and 353 (NW)) 50% F%		1.08+/-0.23	0.95+/-0.21		5.5*10^-18															higher	1
Butte et al. The American Journal of Clinical Nurtition. Global metabolomic profiling targeting childhood obesity in the Hispanic population	2015	Texas	lathosterol	Steroids and steroid derivates - cholestane steroids	MK0002	C01189	CHEBI:17168	1	C27H46O	7.4	x	plasma	GC-MS, UPLC-MS/MS	CCC		11.09 +/- 4.40 (NW) 11.04 +/- 3.52 (OB)	2.24+/-1.44 (NW) and 2.15+/-1.28 (OB)	>=95th percentile (OB)	19.94 +/- 3.78 (NW) and 30.07 +/- 6.70 (OB)	0.64 +/- 0.76 (NW) and 2.31 +/-0.38 (OB)		age, sex, tanner stage and obesity status	803 (450 (OB) and 353 (NW)) 50% F%		1.16+/-0.59	0.65+/-0.42		1.0*10^-32															higher	1
Butte et al. The American Journal of Clinical Nurtition. Global metabolomic profiling targeting childhood obesity in the Hispanic population	2015	Texas	lauric acid	Fatty acyls - fatty acids and conjugates	MK0429	C02679	CHEBI:30805	1	C12H24O2	5.13	x	plasma	GC-MS, UPLC-MS/MS	CCC		11.09 +/- 4.40 (NW) 11.04 +/- 3.52 (OB)	2.24+/-1.44 (NW) and 2.15+/-1.28 (OB)	>=95th percentile (OB)	19.94 +/- 3.78 (NW) and 30.07 +/- 6.70 (OB)	0.64 +/- 0.76 (NW) and 2.31 +/-0.38 (OB)		age, sex, tanner stage and obesity status	803 (450 (OB) and 353 (NW)) 50% F%		1.05+/-0.50	1.28+/-0.81		3.8*10^-5															lower	1
Butte et al. The American Journal of Clinical Nurtition. Global metabolomic profiling targeting childhood obesity in the Hispanic population	2015	Texas	leptin									plasma	biochemical analysis	CCC		11.09 +/- 4.40 (NW) 11.04 +/- 3.52 (OB)	2.24+/-1.44 (NW) and 2.15+/-1.28 (OB)	>=95th percentile (OB)	19.94 +/- 3.78 (NW) and 30.07 +/- 6.70 (OB)	0.64 +/- 0.76 (NW) and 2.31 +/-0.38 (OB)		age, sex, tanner stage and obesity status	803 (450 (OB) and 353 (NW)) 50% F%	µg/L	26.22 +/- 14.98	8.98 +/- 7.90		1e-32															Higher	2
Butte et al. The American Journal of Clinical Nurtition. Global metabolomic profiling targeting childhood obesity in the Hispanic population	2015	Texas	Leucine	Carboxylic acids and derivates - BCAA	MK0339	C00123	CHEBI:25017		C6H13NO2	-1.8	x	plasma	GC-MS, UPLC-MS/MS	CCC		11.09 +/- 4.40 (NW) 11.04 +/- 3.52 (OB)	2.24+/-1.44 (NW) and 2.15+/-1.28 (OB)	>=95th percentile (OB)	19.94 +/- 3.78 (NW) and 30.07 +/- 6.70 (OB)	0.64 +/- 0.76 (NW) and 2.31 +/-0.38 (OB)		age, sex, tanner stage and obesity status	803 (450 (OB) and 353 (NW)) 50% F%		1.04 +/- 0.14	0.96 +/- 0.16		2.2*10^-17															higher	7
Butte et al. The American Journal of Clinical Nurtition. Global metabolomic profiling targeting childhood obesity in the Hispanic population	2015	Texas	LysoPC(18:0/0:0)	Glycerophospholipids - glycerophosphocholines	MK0575	NF	CHEBI:73858	1	C26H54NO7P	2.53	x	plasma	GC-MS, UPLC-MS/MS	CCC		11.09 +/- 4.40 (NW) 11.04 +/- 3.52 (OB)	2.24+/-1.44 (NW) and 2.15+/-1.28 (OB)	>=95th percentile (OB)	19.94 +/- 3.78 (NW) and 30.07 +/- 6.70 (OB)	0.64 +/- 0.76 (NW) and 2.31 +/-0.38 (OB)		age, sex, tanner stage and obesity status	803 (450 (OB) and 353 (NW)) 50% F%		1.17+/-0.89	1.35+/-0.90		2.4*10^-5															lower	1
Butte et al. The American Journal of Clinical Nurtition. Global metabolomic profiling targeting childhood obesity in the Hispanic population	2015	Texas	ornithine	Carboxylic acids and derivates - Amino acids, peptides, and analogues	MK0145	C01602	CHEBI:18257	1	C5H12N2O2	-3.6	x	plasma	GC-MS, UPLC-MS/MS	CCC		11.09 +/- 4.40 (NW) 11.04 +/- 3.52 (OB)	2.24+/-1.44 (NW) and 2.15+/-1.28 (OB)	>=95th percentile (OB)	19.94 +/- 3.78 (NW) and 30.07 +/- 6.70 (OB)	0.64 +/- 0.76 (NW) and 2.31 +/-0.38 (OB)		age, sex, tanner stage and obesity status	803 (450 (OB) and 353 (NW)) 50% F%		1.13+/-0.45	0.99+/-0.38		<0.0001															higher	5
Butte et al. The American Journal of Clinical Nurtition. Global metabolomic profiling targeting childhood obesity in the Hispanic population	2015	Texas	palmitoleic acid	Fatty acyls - fatty acids and conjugates	MK0432	C08362	CHEBI:28716	1	C16H30O2	6.71	x	plasma	GC-MS, UPLC-MS/MS	CCC		11.09 +/- 4.40 (NW) 11.04 +/- 3.52 (OB)	2.24+/-1.44 (NW) and 2.15+/-1.28 (OB)	>=95th percentile (OB)	19.94 +/- 3.78 (NW) and 30.07 +/- 6.70 (OB)	0.64 +/- 0.76 (NW) and 2.31 +/-0.38 (OB)		age, sex, tanner stage and obesity status	803 (450 (OB) and 353 (NW)) 50% F%		1.13+/-0.48	1.00+/-0.60		1.1*10^-10															higher	3
Butte et al. The American Journal of Clinical Nurtition. Global metabolomic profiling targeting childhood obesity in the Hispanic population	2015	Texas	Propionylcarnitine (C3)	Fatty acyls - fatty acid esters	MK0320	C03017	CHEBI:28867	1	C10H19NO4	-2.3	x	plasma	GC-MS, UPLC-MS/MS	CCC		11.09 +/- 4.40 (NW) 11.04 +/- 3.52 (OB)	2.24+/-1.44 (NW) and 2.15+/-1.28 (OB)	>=95th percentile (OB)	19.94 +/- 3.78 (NW) and 30.07 +/- 6.70 (OB)	0.64 +/- 0.76 (NW) and 2.31 +/-0.38 (OB)		age, sex, tanner stage and obesity status	803 (450 (OB) and 353 (NW)) 50% F%		1.10 +/- 0.25	0.92 +/- 0.23		1.2*10^-24															higher	5
Butte et al. The American Journal of Clinical Nurtition. Global metabolomic profiling targeting childhood obesity in the Hispanic population	2015	Texas	serine	Carboxylic acids and derivates - Amino acids, peptides, and analogues	MK0062	C00716	CHEBI:17822	1	C3H7NO3	-3.4	x	plasma	GC/ UPLC-MS/MS	CCC		11.09 +/- 4.40 (NW) 11.04 +/- 3.52 (OB)	2.24+/-1.44 (NW) and 2.15+/-1.28 (OB)	>=95th percentile (OB)	19.94 +/- 3.78 (NW) and 30.07 +/- 6.70 (OB)	0.64 +/- 0.76 (NW) and 2.31 +/-0.38 (OB)		age, sex, tanner stage and obesity status	803 (450 (OB) and 353 (NW)) 50% F%		0.95+/-0.21	1.11+/-0.25		1.7*10^-17															lower	1
Butte et al. The American Journal of Clinical Nurtition. Global metabolomic profiling targeting childhood obesity in the Hispanic population	2015	Texas	stearoylcarnitine (C18)	Fatty acyls - fatty acids and conjugates	MK0315	NF	CHEBI:84644	1	C25H49NO4	2.62	x	plasma	GC-MS, UPLC-MS/MS	CCC		11.09 +/- 4.40 (NW) 11.04 +/- 3.52 (OB)	2.24+/-1.44 (NW) and 2.15+/-1.28 (OB)	>=95th percentile (OB)	19.94 +/- 3.78 (NW) and 30.07 +/- 6.70 (OB)	0.64 +/- 0.76 (NW) and 2.31 +/-0.38 (OB)		age, sex, tanner stage and obesity status	803 (450 (OB) and 353 (NW)) 50% F%		0.87+/-0.36	1.07+/-0.43		4.2*10^-10															lower	1
Butte et al. The American Journal of Clinical Nurtition. Global metabolomic profiling targeting childhood obesity in the Hispanic population	2015	Texas	taurolithocholate 3-sulfate	Steroids and steroid derivates - bile acids, alcohols and derivates	MK0833	C03642	CHEBI:17864	1	C26H45NO8S2	-0.12	x	plasma	GC-MS, UPLC-MS/MS	CCC		11.09 +/- 4.40 (NW) 11.04 +/- 3.52 (OB)	2.24+/-1.44 (NW) and 2.15+/-1.28 (OB)	>=95th percentile (OB)	19.94 +/- 3.78 (NW) and 30.07 +/- 6.70 (OB)	0.64 +/- 0.76 (NW) and 2.31 +/-0.38 (OB)		age, sex, tanner stage and obesity status	803 (450 (OB) and 353 (NW)) 50% F%		0.95+/-0.96	1.22+/-1.22		8.3*10^-6															lower	1
Butte et al. The American Journal of Clinical Nurtition. Global metabolomic profiling targeting childhood obesity in the Hispanic population	2015	Texas	uric acid	Imidazopyrimidines-Purines and purine derivatives	MK0859	C00366	CHEBI:17775	1	C5H4N4O3	-1.1	x	plasma	GC-MS, UPLC-MS/MS	CCC		11.09 +/- 4.40 (NW) 11.04 +/- 3.52 (OB)	2.24+/-1.44 (NW) and 2.15+/-1.28 (OB)	>=95th percentile (OB)	19.94 +/- 3.78 (NW) and 30.07 +/- 6.70 (OB)	0.64 +/- 0.76 (NW) and 2.31 +/-0.38 (OB)		age, sex, tanner stage and obesity status	803 (450 (OB) and 353 (NW)) 50% F%	mg/dL	1.10+/-0.24	0.92+/-0.19		1e-32															higher	3
Butte et al. The American Journal of Clinical Nurtition. Global metabolomic profiling targeting childhood obesity in the Hispanic population	2015	Texas	Valine	Carboxylic acids and derivates - carboxylic acids	MK0143	C00183	CHEBI:27266	1	C5H11NO2	-2.3	x	plasma	GC/ UPLC-MS/MS	CCC		11.09 +/- 4.40 (NW) 11.04 +/- 3.52 (OB)	2.24+/-1.44 (NW) and 2.15+/-1.28 (OB)	>=95th percentile (OB)	19.94 +/- 3.78 (NW) and 30.07 +/- 6.70 (OB)	0.64 +/- 0.76 (NW) and 2.31 +/-0.38 (OB)		age, sex, tanner stage and obesity status	803 (450 (OB) and 353 (NW)) 50% F%		1.05 +/- 0.13	0.95 +/- 0.14		1.8*10^-26															higher	7
Butte et al. The American Journal of Clinical Nurtition. Global metabolomic profiling targeting childhood obesity in the Hispanic population	2015	Texas	Xanthine	Imidazopyrimidines-Purines and purine derivatives	MK0865	C00385	CHEBI:17712	1	C5H4N4O2	-0.65	x	plasma	GC-MS, UPLC-MS/MS	CCC		11.09 +/- 4.40 (NW) 11.04 +/- 3.52 (OB)	2.24+/-1.44 (NW) and 2.15+/-1.28 (OB)	>=95th percentile (OB)	19.94 +/- 3.78 (NW) and 30.07 +/- 6.70 (OB)	0.64 +/- 0.76 (NW) and 2.31 +/-0.38 (OB)		age, sex, tanner stage and obesity status	803 (450 (OB) and 353 (NW)) 50% F%		1.17+/-0.48	0.97+/-0.37		5.2*10^-9															higher	1
Farook et al. Pediatric Obesity. Metabolites as novel biomarkers for childhood obesity-related traits in Mexican-American children	2015	Texas	2-Methylbutyroylcarnitine	Fatty acyls - acylcarnitines	MK0318	NF	CHEBI:73026	1	C12H23NO4	-2.0		serum	UPLC-MS/MS	CCC		11.7+/-2.9 (NW), 12.2+/-3.8 (OW) and 10.5+/-2.8 (OB)		>=95th percentile (OB), >= 85th percentile (OW) and <85th percentile (NW)	18.1+/-2.8 (NW), 23.0+/-3.8 (OW) and 27.5+/-4.1 (OB)		66.4+/-9.88 (NW), 80.4+/-14.14 (OW) and 89.14+/-9.95 (OB)		42 (15 NW, 13 OW and 16 OB), 54%	fold change	1.38			0.0153															lower	1
Farook et al. Pediatric Obesity. Metabolites as novel biomarkers for childhood obesity-related traits in Mexican-American children	2015	Texas	3-Hydroxyquinine	Alkaloids and derivates - cinchona alkaloids	MK0973	C07344	CHEBI:17685	1	C20H24N2O3	2.21	x	serum	UPLC-MS/MS	CCC		11.7+/-2.9 (NW), 12.2+/-3.8 (OW) and 10.5+/-2.8 (OB)		>=95th percentile (OB), >= 85th percentile (OW) and <85th percentile (NW)	18.1+/-2.8 (NW), 23.0+/-3.8 (OW) and 27.5+/-4.1 (OB)		66.4+/-9.88 (NW), 80.4+/-14.14 (OW) and 89.14+/-9.95 (OB)		42 (15 NW, 13 OW and 16 OB), 54%	fold change	1.73			6.6*10^-4						-0.59	-0.51		-0.33			-0.58			lower	1
Farook et al. Pediatric Obesity. Metabolites as novel biomarkers for childhood obesity-related traits in Mexican-American children	2015	Texas	Bradykinin	Carboxylic acids and derivates - Amino acids, peptides, and analogues	MK0076	C00306	CHEBI:3165	1	C50H73N15O11	-2.1		serum	UPLC-MS/MS	CCC		11.7+/-2.9 (NW), 12.2+/-3.8 (OW) and 10.5+/-2.8 (OB)		>=95th percentile (OB), >= 85th percentile (OW) and <85th percentile (NW)	18.1+/-2.8 (NW), 23.0+/-3.8 (OW) and 27.5+/-4.1 (OB)		66.4+/-9.88 (NW), 80.4+/-14.14 (OW) and 89.14+/-9.95 (OB)		42 (15 NW, 13 OW and 16 OB), 54%	fold change	4.17			5.4*10^-5						0.53	0.565					0.45			higher	1
Farook et al. Pediatric Obesity. Metabolites as novel biomarkers for childhood obesity-related traits in Mexican-American children	2015	Texas	HOMA-IR					1				serum	UPLC-MS/MS	CCC		11.7+/-2.9 (NW), 12.2+/-3.8 (OW) and 10.5+/-2.8 (OB)		>=95th percentile (OB), >= 85th percentile (OW) and <85th percentile (NW)	18.1+/-2.8 (NW), 23.0+/-3.8 (OW) and 27.5+/-4.1 (OB)		66.4+/-9.88 (NW), 80.4+/-14.14 (OW) and 89.14+/-9.95 (OB)		42 (15 NW, 13 OW and 16 OB), 54%		1.8+/-0.4 (OW) and 2.1+/-0.5 (OB)	1.5+/-0.6
Farook et al. Pediatric Obesity. Metabolites as novel biomarkers for childhood obesity-related traits in Mexican-American children	2015	Texas	Indole-3-propionic acid	Organoheterocyclic compounds - indoles and derivates	MK0806	NF	CHEBI:43580	1	C11H11NO2	2.04		serum	UPLC-MS/MS	CCC		11.7+/-2.9 (NW), 12.2+/-3.8 (OW) and 10.5+/-2.8 (OB)		>=95th percentile (OB), >= 85th percentile (OW) and <85th percentile (NW)	18.1+/-2.8 (NW), 23.0+/-3.8 (OW) and 27.5+/-4.1 (OB)		66.4+/-9.88 (NW), 80.4+/-14.14 (OW) and 89.14+/-9.95 (OB)		42 (15 NW, 13 OW and 16 OB), 54%	fold change	2.09			1.3*10^-3						-0.46	-0.518								lower	1
Farook et al. Pediatric Obesity. Metabolites as novel biomarkers for childhood obesity-related traits in Mexican-American children	2015	Texas	L-Thyronine	Carboxylic acids and derivates - Amino acids, peptides, and analogues	MK0055	NF	CHEBI:30662	1	C15H15NO4	-0.27		serum	UPLC-MS/MS	CCC		11.7+/-2.9 (NW), 12.2+/-3.8 (OW) and 10.5+/-2.8 (OB)		>=95th percentile (OB), >= 85th percentile (OW) and <85th percentile (NW)	18.1+/-2.8 (NW), 23.0+/-3.8 (OW) and 27.5+/-4.1 (OB)		66.4+/-9.88 (NW), 80.4+/-14.14 (OW) and 89.14+/-9.95 (OB)		42 (15 NW, 13 OW and 16 OB), 54%	fold change	18..16			4.8*10^-7						-0.35	-0.471					-0.32			lower	1
Farook et al. Pediatric Obesity. Metabolites as novel biomarkers for childhood obesity-related traits in Mexican-American children	2015	Texas	Linoleic-18:2(n-6)	Fatty acyls - fatty acids and conjugates	MK0494	C01595	CHEBI:17351	1	C18H32O2	7.06	x	serum	UPLC-MS/MS	CCC		11.7+/-2.9 (NW), 12.2+/-3.8 (OW) and 10.5+/-2.8 (OB)		>=95th percentile (OB), >= 85th percentile (OW) and <85th percentile (NW)	18.1+/-2.8 (NW), 23.0+/-3.8 (OW) and 27.5+/-4.1 (OB)		66.4+/-9.88 (NW), 80.4+/-14.14 (OW) and 89.14+/-9.95 (OB)		42 (15 NW, 13 OW and 16 OB), 54%	fold change	1.21			1*10^-3						-0.52	-0.529					-0.35			lower	2
Farook et al. Pediatric Obesity. Metabolites as novel biomarkers for childhood obesity-related traits in Mexican-American children	2015	Texas	LysoPC (18:1)	Glycerophospholipids - glycerophosphocholines	MK0984 or MK0657	NF	CHEBI:86255	1	C26H52NO7P	2.38	x	serum	UPLC-MS/MS	CCC		11.7+/-2.9 (NW), 12.2+/-3.8 (OW) and 10.5+/-2.8 (OB)		>=95th percentile (OB), >= 85th percentile (OW) and <85th percentile (NW)	18.1+/-2.8 (NW), 23.0+/-3.8 (OW) and 27.5+/-4.1 (OB)		66.4+/-9.88 (NW), 80.4+/-14.14 (OW) and 89.14+/-9.95 (OB)		42 (15 NW, 13 OW and 16 OB), 54%	fold change	1.20			0.0176						-0.42	-0.403					-0.31			lower	1
Farook et al. Pediatric Obesity. Metabolites as novel biomarkers for childhood obesity-related traits in Mexican-American children	2015	Texas	Malvidin 3-(6-acetyl glucoside)	Flavonoids - flavonoid glycosides	MK0730	NF	CHEBI:75689	1	C25H27O13	2.01		serum	UPLC-MS/MS	CCC		11.7+/-2.9 (NW), 12.2+/-3.8 (OW) and 10.5+/-2.8 (OB)		>=95th percentile (OB), >= 85th percentile (OW) and <85th percentile (NW)	18.1+/-2.8 (NW), 23.0+/-3.8 (OW) and 27.5+/-4.1 (OB)		66.4+/-9.88 (NW), 80.4+/-14.14 (OW) and 89.14+/-9.95 (OB)		42 (15 NW, 13 OW and 16 OB), 54%	fold change	1.18			2.9*10^-3						-0.52	-0.515					-0.36			lower	1
Farook et al. Pediatric Obesity. Metabolites as novel biomarkers for childhood obesity-related traits in Mexican-American children	2015	Texas	Naringenin	Flavonoids - flavans	MK0729	C00509	CHEBI:17846	1	C15H12O5	2.47	x	serum	UPLC-MS/MS	CCC		11.7+/-2.9 (NW), 12.2+/-3.8 (OW) and 10.5+/-2.8 (OB)		>=95th percentile (OB), >= 85th percentile (OW) and <85th percentile (NW)	18.1+/-2.8 (NW), 23.0+/-3.8 (OW) and 27.5+/-4.1 (OB)		66.4+/-9.88 (NW), 80.4+/-14.14 (OW) and 89.14+/-9.95 (OB)		42 (15 NW, 13 OW and 16 OB), 54%	fold change	1.83			6.8*10^-6						-0.62	-0.652		-0.42			-0.51			lower	1
Farook et al. Pediatric Obesity. Metabolites as novel biomarkers for childhood obesity-related traits in Mexican-American children	2015	Texas	Phosphatidylethanolamine	Glycerophospholipids - glycerophosphoethanolamines	MK0666	C00346	CHEBI:36711	1	C41H82NO8P	8.91		serum	UPLC-MS/MS	CCC		11.7+/-2.9 (NW), 12.2+/-3.8 (OW) and 10.5+/-2.8 (OB)		>=95th percentile (OB), >= 85th percentile (OW) and <85th percentile (NW)	18.1+/-2.8 (NW), 23.0+/-3.8 (OW) and 27.5+/-4.1 (OB)		66.4+/-9.88 (NW), 80.4+/-14.14 (OW) and 89.14+/-9.95 (OB)		42 (15 NW, 13 OW and 16 OB), 54%		1.28			2.4*10^-3						0.45	0.459		-0.47			-0.48			higher	1
Farook et al. Pediatric Obesity. Metabolites as novel biomarkers for childhood obesity-related traits in Mexican-American children	2015	Texas	Phosphocholine (16:1/16:1)	Glycerophospholipids - glycerophosphocholines	MK0586	NF	CHEBI:83717	1	C40H76NO8P	5.12	x	serum	UPLC-MS/MS	CCC		11.7+/-2.9 (NW), 12.2+/-3.8 (OW) and 10.5+/-2.8 (OB)		>=95th percentile (OB), >= 85th percentile (OW) and <85th percentile (NW)	18.1+/-2.8 (NW), 23.0+/-3.8 (OW) and 27.5+/-4.1 (OB)		66.4+/-9.88 (NW), 80.4+/-14.14 (OW) and 89.14+/-9.95 (OB)		42 (15 NW, 13 OW and 16 OB), 54%	fold change	1.31			2.4*10^-3						0.47	0.473								higher	1
Farook et al. Pediatric Obesity. Metabolites as novel biomarkers for childhood obesity-related traits in Mexican-American children	2015	Texas	triglycerides					1				serum	UPLC-MS/MS	CCC		11.7+/-2.9 (NW), 12.2+/-3.8 (OW) and 10.5+/-2.8 (OB)		>=95th percentile (OB), >= 85th percentile (OW) and <85th percentile (NW)	18.1+/-2.8 (NW), 23.0+/-3.8 (OW) and 27.5+/-4.1 (OB)		66.4+/-9.88 (NW), 80.4+/-14.14 (OW) and 89.14+/-9.95 (OB)		42 (15 NW, 13 OW and 16 OB), 54%	mg/dL	74.4+/-38.7 (OW) and 91.8+/-45.1 (OB)	51.7+/-25.4
Moran-Ramos et al. Scientic Reports. An Amino Acid Signature Associated with Obesity Predicts 2-Year Risk of Hypertriglyceridemia in School-Age Children A	2017	Mexico	acetylcarnitine (C2)	Fatty acyls - fatty acid esters	MK0305	C02571	CHEBI:57589	1	C9H17NO4	-2.4	x	serum	MS/MS	CCC		9.9 (8.3-11.3) (NW) and 10.1 (8.6-11.5) (OB)		>=95th percentile (OB), >= 85th percentile (OW) and <85th percentile (NW)	16.4 (15.6-17.4) (NW) and 26.6 (22.9-26.7) (OB)	-0.06 (-0.052- 0.24) (NW) and 1.94 (1.77-2.17) (OB)		gender and age	1120 (606 NW and 516 OB), 45% F%					<0.0001			1.21 (1.11-1.33)					positively	positively	positively	positively				higher	4
Moran-Ramos et al. Scientic Reports. An Amino Acid Signature Associated with Obesity Predicts 2-Year Risk of Hypertriglyceridemia in School-Age Children A	2017	Mexico	alanine	Carboxylic acids and derivates - Amino acids, peptides, and analogues	MK0134	C01401	CHEBI:16449	1	C3H7NO2	-3.0	x	serum	MS/MS	CCC		9.9 (8.3-11.3) (NW) and 10.1 (8.6-11.5) (OB)		>=95th percentile (OB), >= 85th percentile (OW) and <85th percentile (NW)	16.4 (15.6-17.4) (NW) and 26.6 (22.9-26.7) (OB)	-0.06 (-0.052- 0.24) (NW) and 1.94 (1.77-2.17) (OB)		gender and age	1120 (606 NW and 516 OB), 45% F%					0.03			1.04 (1-1.07)					negatively	negatively	positively	positively				higher	4
Moran-Ramos et al. Scientic Reports. An Amino Acid Signature Associated with Obesity Predicts 2-Year Risk of Hypertriglyceridemia in School-Age Children A	2017	Mexico	arginine	Carboxylic acids and derivates - AA	MK0152	CO02385	CHEBI:29016	1	C6H14N4O2	-3.5	x	serum	MS/MS	CCC		9.9 (8.3-11.3) (NW) and 10.1 (8.6-11.5) (OB)		>=95th percentile (OB), >= 85th percentile (OW) and <85th percentile (NW)	16.4 (15.6-17.4) (NW) and 26.6 (22.9-26.7) (OB)	-0.06 (-0.052- 0.24) (NW) and 1.94 (1.77-2.17) (OB)		gender and age	1120 (606 NW and 516 OB), 45% F%					<0.0001			1.57 (1.45-1.69)					positively	negatively	positively	positively				higher	3
Moran-Ramos et al. Scientic Reports. An Amino Acid Signature Associated with Obesity Predicts 2-Year Risk of Hypertriglyceridemia in School-Age Children A	2017	Mexico	butyrylcarnitine (C4)	Fatty acyls - fatty acid esters	MK0309	C02862	CHEBI:21949	1	C11H21NO4	-2.1	x	serum	MS/MS	CCC		9.9 (8.3-11.3) (NW) and 10.1 (8.6-11.5) (OB)		>=95th percentile (OB), >= 85th percentile (OW) and <85th percentile (NW)	16.4 (15.6-17.4) (NW) and 26.6 (22.9-26.7) (OB)	-0.06 (-0.052- 0.24) (NW) and 1.94 (1.77-2.17) (OB)		gender and age	1120 (606 NW and 516 OB), 45% F%					0.03			1.04 (1-1.07)					negatively	negatively	positively	positively				higher	4
Moran-Ramos et al. Scientic Reports. An Amino Acid Signature Associated with Obesity Predicts 2-Year Risk of Hypertriglyceridemia in School-Age Children A	2017	Mexico	cholesterol	Steroids and steroid derivates - cholestane steroids								serum	biochemical analysis	CCC		9.9 (8.3-11.3) (NW) and 10.1 (8.6-11.5) (OB)		>=95th percentile (OB), >= 85th percentile (OW) and <85th percentile (NW)	16.4 (15.6-17.4) (NW) and 26.6 (22.9-26.7) (OB)	-0.06 (-0.052- 0.24) (NW) and 1.94 (1.77-2.17) (OB)			1120 (606 NW and 516 OB), 45% F%	mg/dL	177 (155-197)	166 (147-182)		<0.0001
Moran-Ramos et al. Scientic Reports. An Amino Acid Signature Associated with Obesity Predicts 2-Year Risk of Hypertriglyceridemia in School-Age Children A	2017	Mexico	decanoylcarnitine (C10)	Fatty acyls - fatty acid esters	MK0280	C03299	CHEBI:68830	1	C17H33NO4	-0.63	x	serum	MS/MS	CCC		9.9 (8.3-11.3) (NW) and 10.1 (8.6-11.5) (OB)		>=95th percentile (OB), >= 85th percentile (OW) and <85th percentile (NW)	16.4 (15.6-17.4) (NW) and 26.6 (22.9-26.7) (OB)	-0.06 (-0.052- 0.24) (NW) and 1.94 (1.77-2.17) (OB)		gender and age	1120 (606 NW and 516 OB), 45% F%	µU/mL				0.03			1.04 (1-1.07)					negatively	negatively	positively	positively				higher	3
Moran-Ramos et al. Scientic Reports. An Amino Acid Signature Associated with Obesity Predicts 2-Year Risk of Hypertriglyceridemia in School-Age Children A	2017	Mexico	decenoylcarnitine (C10:1)	Fatty acyls - fatty acid esters	MK0279	NF	CHEBI:86063	1	C17H31NO4	-0.94	x	serum	MS/MS	CCC		9.9 (8.3-11.3) (NW) and 10.1 (8.6-11.5) (OB)		>=95th percentile (OB), >= 85th percentile (OW) and <85th percentile (NW)	16.4 (15.6-17.4) (NW) and 26.6 (22.9-26.7) (OB)	-0.06 (-0.052- 0.24) (NW) and 1.94 (1.77-2.17) (OB)		gender and age	1120 (606 NW and 516 OB), 45% F%	µU/mL				0.03			1.04 (1-1.07)					negatively	negatively	positively	positively				higher	3
Moran-Ramos et al. Scientic Reports. An Amino Acid Signature Associated with Obesity Predicts 2-Year Risk of Hypertriglyceridemia in School-Age Children A	2017	Mexico	dodecanoylcarnitine (C12)	Fatty acyls - fatty acid esters	MK0497	NF	CHEBI:73054	1	C19H37NO4	0.26	x	serum	MS/MS	CCC		9.9 (8.3-11.3) (NW) and 10.1 (8.6-11.5) (OB)		>=95th percentile (OB), >= 85th percentile (OW) and <85th percentile (NW)	16.4 (15.6-17.4) (NW) and 26.6 (22.9-26.7) (OB)	-0.06 (-0.052- 0.24) (NW) and 1.94 (1.77-2.17) (OB)		gender and age	1120 (606 NW and 516 OB), 45% F%	µU/mL				<0.0001			0.53 (0.47-0.60)					negatively	negatively	positively	positively				lower	3
Moran-Ramos et al. Scientic Reports. An Amino Acid Signature Associated with Obesity Predicts 2-Year Risk of Hypertriglyceridemia in School-Age Children A	2017	Mexico	dodecenoylcarnitine (C12:1)	Fatty acyls - fatty acid esters	MK0469	NF	CHEBI:89717	1	C19H35NO4	0.81	x	serum	MS/MS	CCC		9.9 (8.3-11.3) (NW) and 10.1 (8.6-11.5) (OB)		>=95th percentile (OB), >= 85th percentile (OW) and <85th percentile (NW)	16.4 (15.6-17.4) (NW) and 26.6 (22.9-26.7) (OB)	-0.06 (-0.052- 0.24) (NW) and 1.94 (1.77-2.17) (OB)		gender and age	1120 (606 NW and 516 OB), 45% F%					0.03			1.04 (1-1.07)					negatively	negatively	positively	positively				higher	4
Moran-Ramos et al. Scientic Reports. An Amino Acid Signature Associated with Obesity Predicts 2-Year Risk of Hypertriglyceridemia in School-Age Children A	2017	Mexico	fasting glucose	Organooxygen compounds - carbohydrates and carbohydrate conjugates								serum	biochemical analysis	CCC		9.9 (8.3-11.3) (NW) and 10.1 (8.6-11.5) (OB)		>=95th percentile (OB), >= 85th percentile (OW) and <85th percentile (NW)	16.4 (15.6-17.4) (NW) and 26.6 (22.9-26.7) (OB)	-0.06 (-0.052- 0.24) (NW) and 1.94 (1.77-2.17) (OB)			1120 (606 NW and 516 OB), 45% F%	mg/dL	91 (86.75-96)	89 (85-95)		0.001
Moran-Ramos et al. Scientic Reports. An Amino Acid Signature Associated with Obesity Predicts 2-Year Risk of Hypertriglyceridemia in School-Age Children A	2017	Mexico	fasting insulin	Peptide hormones								serum	biochemical analysis	CCC		9.9 (8.3-11.3) (NW) and 10.1 (8.6-11.5) (OB)		>=95th percentile (OB), >= 85th percentile (OW) and <85th percentile (NW)	16.4 (15.6-17.4) (NW) and 26.6 (22.9-26.7) (OB)	-0.06 (-0.052- 0.24) (NW) and 1.94 (1.77-2.17) (OB)			1120 (606 NW and 516 OB), 45% F%	µU/mL	10.6 (6.8-15.5)	4.4 (3.0-6.3)		<0.0001
Moran-Ramos et al. Scientic Reports. An Amino Acid Signature Associated with Obesity Predicts 2-Year Risk of Hypertriglyceridemia in School-Age Children A	2017	Mexico	Hexanoylcarnitine (C6)	Fatty acyls - fatty acid esters	MK0312	NF	CHEBI:70749	1	C13H25NO4	-2.4	x	serum	MS/MS	CCC		9.9 (8.3-11.3) (NW) and 10.1 (8.6-11.5) (OB)		>=95th percentile (OB), >= 85th percentile (OW) and <85th percentile (NW)	16.4 (15.6-17.4) (NW) and 26.6 (22.9-26.7) (OB)	-0.06 (-0.052- 0.24) (NW) and 1.94 (1.77-2.17) (OB)		gender and age	1120 (606 NW and 516 OB), 45% F%					0.03			1.04 (1-1.07)					negatively	negatively	positively	positively				higher	4
Moran-Ramos et al. Scientic Reports. An Amino Acid Signature Associated with Obesity Predicts 2-Year Risk of Hypertriglyceridemia in School-Age Children A	2017	Mexico	HOMA-IR									serum	biochemical analysis	CCC		9.9 (8.3-11.3) (NW) and 10.1 (8.6-11.5) (OB)		>=95th percentile (OB), >= 85th percentile (OW) and <85th percentile (NW)	16.4 (15.6-17.4) (NW) and 26.6 (22.9-26.7) (OB)	-0.06 (-0.052- 0.24) (NW) and 1.94 (1.77-2.17) (OB)			1120 (606 NW and 516 OB), 45% F%		2.34 (1.52-3.47)	0.97 (0.66-1.45)		<0.0001
Moran-Ramos et al. Scientic Reports. An Amino Acid Signature Associated with Obesity Predicts 2-Year Risk of Hypertriglyceridemia in School-Age Children A	2017	Mexico	CRP									serum	biochemical analysis	CCC		9.9 (8.3-11.3) (NW) and 10.1 (8.6-11.5) (OB)		>=95th percentile (OB), >= 85th percentile (OW) and <85th percentile (NW)	16.4 (15.6-17.4) (NW) and 26.6 (22.9-26.7) (OB)	-0.06 (-0.052- 0.24) (NW) and 1.94 (1.77-2.17) (OB)			1120 (606 NW and 516 OB), 45% F%	mg/dL	0.027 (0.01-0.076)	0.202 (0.092-0.398)		<0.0001
Moran-Ramos et al. Scientic Reports. An Amino Acid Signature Associated with Obesity Predicts 2-Year Risk of Hypertriglyceridemia in School-Age Children A	2017	Mexico	hydroxyisovalerylcarnitine (C5OH)	Fatty acyls - fatty acid esters	MK0058	NF	CHEBI:NF	1	C12H23NO5	-4.3		serum	MS/MS	CCC		9.9 (8.3-11.3) (NW) and 10.1 (8.6-11.5) (OB)		>=95th percentile (OB), >= 85th percentile (OW) and <85th percentile (NW)	16.4 (15.6-17.4) (NW) and 26.6 (22.9-26.7) (OB)	-0.06 (-0.052- 0.24) (NW) and 1.94 (1.77-2.17) (OB)		gender and age	1120 (606 NW and 516 OB), 45% F%					0.03			1.04 (1-1.07)					negatively	negatively	positively	positively				higher	3
Moran-Ramos et al. Scientic Reports. An Amino Acid Signature Associated with Obesity Predicts 2-Year Risk of Hypertriglyceridemia in School-Age Children A	2017	Mexico	isoleucine	Carboxylic acids and derivates - BCAA	MK0094	C00407	CHEBI:17191	1	C6H13NO2	-1.7	x	serum	MS/MS	CCC		9.9 (8.3-11.3) (NW) and 10.1 (8.6-11.5) (OB)		>=95th percentile (OB), >= 85th percentile (OW) and <85th percentile (NW)	16.4 (15.6-17.4) (NW) and 26.6 (22.9-26.7) (OB)	-0.06 (-0.052- 0.24) (NW) and 1.94 (1.77-2.17) (OB)		gender and age	1120 (606 NW and 516 OB), 45% F%					<0.0001			1.57 (1.45-1.69)					positively	positively	positively	positively				higher	7
Moran-Ramos et al. Scientic Reports. An Amino Acid Signature Associated with Obesity Predicts 2-Year Risk of Hypertriglyceridemia in School-Age Children A	2017	Mexico	leucine	Carboxylic acids and derivates - BCAA	MK0339	C00123	CHEBI:25017	1	C6H13NO2	-1.8	x	serum	MS/MS	CCC		9.9 (8.3-11.3) (NW) and 10.1 (8.6-11.5) (OB)		>=95th percentile (OB), >= 85th percentile (OW) and <85th percentile (NW)	16.4 (15.6-17.4) (NW) and 26.6 (22.9-26.7) (OB)	-0.06 (-0.052- 0.24) (NW) and 1.94 (1.77-2.17) (OB)		gender and age	1120 (606 NW and 516 OB), 45% F%					<0.0001			1.57 (1.45-1.69)					positively	positively	positively	positively				higher	7
Moran-Ramos et al. Scientic Reports. An Amino Acid Signature Associated with Obesity Predicts 2-Year Risk of Hypertriglyceridemia in School-Age Children A	2017	Mexico	linoleylcarnitine (C18:2)	Fatty acyls - fatty acid esters	MK0291	NF	CHEBI:73072	1	C25H45NO4	2.2	x	serum	MS/MS	CCC		9.9 (8.3-11.3) (NW) and 10.1 (8.6-11.5) (OB)		>=95th percentile (OB), >= 85th percentile (OW) and <85th percentile (NW)	16.4 (15.6-17.4) (NW) and 26.6 (22.9-26.7) (OB)	-0.06 (-0.052- 0.24) (NW) and 1.94 (1.77-2.17) (OB)		gender and age	1120 (606 NW and 516 OB), 45% F%	mg/dL				0.03			1.04 (1-1.07)					negatively	negatively	positively	positively				higher	3
Moran-Ramos et al. Scientic Reports. An Amino Acid Signature Associated with Obesity Predicts 2-Year Risk of Hypertriglyceridemia in School-Age Children A	2017	Mexico	malonylcarnitine	Fatty acyls - fatty acid esters	MK0273	NF	CHEBI:86047	1	C10H17NO6	-4.6		serum	MS/MS	CCC		9.9 (8.3-11.3) (NW) and 10.1 (8.6-11.5) (OB)		>=95th percentile (OB), >= 85th percentile (OW) and <85th percentile (NW)	16.4 (15.6-17.4) (NW) and 26.6 (22.9-26.7) (OB)	-0.06 (-0.052- 0.24) (NW) and 1.94 (1.77-2.17) (OB)		gender and age	1120 (606 NW and 516 OB), 45% F%					0.03			1.04 (1-1.07)					negatively	negatively	positively	positively				higher	3
Moran-Ramos et al. Scientic Reports. An Amino Acid Signature Associated with Obesity Predicts 2-Year Risk of Hypertriglyceridemia in School-Age Children A	2017	Mexico	methionine	Carboxylic acids and derivates - Amino acids, peptides, and analogues	MK0078	C01733	CHEBI:16811	1	C5H11NO2S	-1.8	x	serum	MS/MS	CCC		9.9 (8.3-11.3) (NW) and 10.1 (8.6-11.5) (OB)		>=95th percentile (OB), >= 85th percentile (OW) and <85th percentile (NW)	16.4 (15.6-17.4) (NW) and 26.6 (22.9-26.7) (OB)	-0.06 (-0.052- 0.24) (NW) and 1.94 (1.77-2.17) (OB)		gender and age	1120 (606 NW and 516 OB), 45% F%	mg/dL				0.03			1.04 (1-1.07)					negatively	positively	positively	positively					4
Moran-Ramos et al. Scientic Reports. An Amino Acid Signature Associated with Obesity Predicts 2-Year Risk of Hypertriglyceridemia in School-Age Children A	2017	Mexico	methylglutarylcarnitine C6DC	Fatty acyls - fatty acid esters	MK0498	NF	CHEBI:86486	1	C13H23NO6	-3.9	x	serum	MS/MS	CCC		9.9 (8.3-11.3) (NW) and 10.1 (8.6-11.5) (OB)		>=95th percentile (OB), >= 85th percentile (OW) and <85th percentile (NW)	16.4 (15.6-17.4) (NW) and 26.6 (22.9-26.7) (OB)	-0.06 (-0.052- 0.24) (NW) and 1.94 (1.77-2.17) (OB)		gender and age	1120 (606 NW and 516 OB), 45% F%					<0.0001			0.53 (0.47-0.60)					negatively	negatively	positively	positively				lower	3
Moran-Ramos et al. Scientic Reports. An Amino Acid Signature Associated with Obesity Predicts 2-Year Risk of Hypertriglyceridemia in School-Age Children A	2017	Mexico	Octenoylcarnitine (C8)	Fatty acyls - fatty acid esters	MK0326	C02838	CHEBI:73039	1	C15H27NO4	-1.3		serum	MS/MS	CCC		9.9 (8.3-11.3) (NW) and 10.1 (8.6-11.5) (OB)		>=95th percentile (OB), >= 85th percentile (OW) and <85th percentile (NW)	16.4 (15.6-17.4) (NW) and 26.6 (22.9-26.7) (OB)	-0.06 (-0.052- 0.24) (NW) and 1.94 (1.77-2.17) (OB)		gender and age	1120 (606 NW and 516 OB), 45% F%					0.03			1.04 (1-1.07)					negatively	negatively	positively	positively				higher	3
Moran-Ramos et al. Scientic Reports. An Amino Acid Signature Associated with Obesity Predicts 2-Year Risk of Hypertriglyceridemia in School-Age Children A	2017	Mexico	ornithine	Carboxylic acids and derivates - Amino acids, peptides, and analogues	MK0145	C01602	CHEBI:18257	1	C5H12N2O2	-3.6	x	serum	MS/MS	CCC		9.9 (8.3-11.3) (NW) and 10.1 (8.6-11.5) (OB)		>=95th percentile (OB), >= 85th percentile (OW) and <85th percentile (NW)	16.4 (15.6-17.4) (NW) and 26.6 (22.9-26.7) (OB)	-0.06 (-0.052- 0.24) (NW) and 1.94 (1.77-2.17) (OB)		gender and age	1120 (606 NW and 516 OB), 45% F%	mg/dL				<0.0001			0.93 (0.84-1.03)					negatively	negatively	negatively	negatively				higher	5
Moran-Ramos et al. Scientic Reports. An Amino Acid Signature Associated with Obesity Predicts 2-Year Risk of Hypertriglyceridemia in School-Age Children A	2017	Mexico	palmitoylcarnitine (C16)	Fatty acyls - fatty acid esters	MK0313	NF	CHEBI:73067	1	C23H45NO4	1.77	x	serum	MS/MS	CCC		9.9 (8.3-11.3) (NW) and 10.1 (8.6-11.5) (OB)		>=95th percentile (OB), >= 85th percentile (OW) and <85th percentile (NW)	16.4 (15.6-17.4) (NW) and 26.6 (22.9-26.7) (OB)	-0.06 (-0.052- 0.24) (NW) and 1.94 (1.77-2.17) (OB)		gender and age	1120 (606 NW and 516 OB), 45% F%					<0.0001			1.21 (1.11-1.33)					positively	positively	positively	positively				higher	3
Moran-Ramos et al. Scientic Reports. An Amino Acid Signature Associated with Obesity Predicts 2-Year Risk of Hypertriglyceridemia in School-Age Children A	2017	Mexico	phenylalanine	Carboxylic acids and derivates - AAA	MK0125	C02057	CHEBI:28044	1	C9H11NO2	-1.4	x	serum	MS/MS	CCC		9.9 (8.3-11.3) (NW) and 10.1 (8.6-11.5) (OB)		>=95th percentile (OB), >= 85th percentile (OW) and <85th percentile (NW)	16.4 (15.6-17.4) (NW) and 26.6 (22.9-26.7) (OB)	-0.06 (-0.052- 0.24) (NW) and 1.94 (1.77-2.17) (OB)		gender and age	1120 (606 NW and 516 OB), 45% F%	mg/dL				<0.0001			1.57 (1.45-1.69)					positively	positively	positively	positively				higher	4
Moran-Ramos et al. Scientic Reports. An Amino Acid Signature Associated with Obesity Predicts 2-Year Risk of Hypertriglyceridemia in School-Age Children A	2017	Mexico	proline	Carboxylic acids and derivates - Amino acids, peptides, and analogues	MK0081	C00148	CHEBI:26271	1	C5H9NO2	-2.7	x	serum	MS/MS	CCC		9.9 (8.3-11.3) (NW) and 10.1 (8.6-11.5) (OB)		>=95th percentile (OB), >= 85th percentile (OW) and <85th percentile (NW)	16.4 (15.6-17.4) (NW) and 26.6 (22.9-26.7) (OB)	-0.06 (-0.052- 0.24) (NW) and 1.94 (1.77-2.17) (OB)		gender and age	1120 (606 NW and 516 OB), 45% F%	mg/dL				<0.0001			1.57 (1.45-1.69)					positively	negatively	positively	positively				higher	4
Moran-Ramos et al. Scientic Reports. An Amino Acid Signature Associated with Obesity Predicts 2-Year Risk of Hypertriglyceridemia in School-Age Children A	2017	Mexico	propionylcarnitine (C3)	Organonitrogen compounds	MK0320	C03017	CHEBI:28867	1	C10H19NO4	-2.3	x	serum	MS/MS	CCC		9.9 (8.3-11.3) (NW) and 10.1 (8.6-11.5) (OB)		>=95th percentile (OB), >= 85th percentile (OW) and <85th percentile (NW)	16.4 (15.6-17.4) (NW) and 26.6 (22.9-26.7) (OB)	-0.06 (-0.052- 0.24) (NW) and 1.94 (1.77-2.17) (OB)		gender and age	1120 (606 NW and 516 OB), 45% F%					0.03			1.04 (1-1.07)					negatively	negatively	positively	positively				higher	5
Moran-Ramos et al. Scientic Reports. An Amino Acid Signature Associated with Obesity Predicts 2-Year Risk of Hypertriglyceridemia in School-Age Children A	2017	Mexico	stearylcarnitine (C18)	Fatty acyls - fatty acid esters	MK0477	NF	CHEBI:NF	1	C25H51NO3			serum	MS/MS	CCC		9.9 (8.3-11.3) (NW) and 10.1 (8.6-11.5) (OB)		>=95th percentile (OB), >= 85th percentile (OW) and <85th percentile (NW)	16.4 (15.6-17.4) (NW) and 26.6 (22.9-26.7) (OB)	-0.06 (-0.052- 0.24) (NW) and 1.94 (1.77-2.17) (OB)		gender and age	1120 (606 NW and 516 OB), 45% F%					<0.0001			1.21 (1.11-1.33)					positively	positively	positively	positively				higher	3
Moran-Ramos et al. Scientic Reports. An Amino Acid Signature Associated with Obesity Predicts 2-Year Risk of Hypertriglyceridemia in School-Age Children A	2017	Mexico	tyrosine	Carboxylic acids and derivates - AAA	MK0126	C01536	CHEBI:18186	1	C9H11NO3	-2.4	x	serum	MS/MS	CCC		9.9 (8.3-11.3) (NW) and 10.1 (8.6-11.5) (OB)		>=95th percentile (OB), >= 85th percentile (OW) and <85th percentile (NW)	16.4 (15.6-17.4) (NW) and 26.6 (22.9-26.7) (OB)	-0.06 (-0.052- 0.24) (NW) and 1.94 (1.77-2.17) (OB)		gender and age	1120 (606 NW and 516 OB), 45% F%	mg/dL				<0.0001			1.57 (1.45-1.69)					positively	negatively	positively	positively				higher	5
Moran-Ramos et al. Scientic Reports. An Amino Acid Signature Associated with Obesity Predicts 2-Year Risk of Hypertriglyceridemia in School-Age Children A	2017	Mexico	uric acid	Purines and purine derivatives - imidazopyrimidines								serum	biochemical analysis	CCC		9.9 (8.3-11.3) (NW) and 10.1 (8.6-11.5) (OB)		>=95th percentile (OB), >= 85th percentile (OW) and <85th percentile (NW)	16.4 (15.6-17.4) (NW) and 26.6 (22.9-26.7) (OB)	-0.06 (-0.052- 0.24) (NW) and 1.94 (1.77-2.17) (OB)			1120 (606 NW and 516 OB), 45% F%	mg/dL	5.5 (4.7-6.3)	4.5 (4-5.2)		<0.0001
Moran-Ramos et al. Scientic Reports. An Amino Acid Signature Associated with Obesity Predicts 2-Year Risk of Hypertriglyceridemia in School-Age Children A	2017	Mexico	valine	Carboxylic acids and derivates - BCAA	MK0143	C00183	CHEBI:27266	1	C5H11NO2	-2.3	x	serum	MS/MS	CCC		9.9 (8.3-11.3) (NW) and 10.1 (8.6-11.5) (OB)		>=95th percentile (OB), >= 85th percentile (OW) and <85th percentile (NW)	16.4 (15.6-17.4) (NW) and 26.6 (22.9-26.7) (OB)	-0.06 (-0.052- 0.24) (NW) and 1.94 (1.77-2.17) (OB)		gender and age	1120 (606 NW and 516 OB), 45% F%	mg/dL				<0.0001			1.57 (1.45-1.69)					positively	positively	positively	positively				higher	7
Moran-Ramos et al. Scientic Reports. An Amino Acid Signature Associated with Obesity Predicts 2-Year Risk of Hypertriglyceridemia in School-Age Children B	2017	Mexico	acetylcarnitine (C2)	Fatty acyls - fatty acid esters	MK0305	C02571	CHEBI:57589	1	C9H17NO4	-2.4	x	serum	MS/MS	CC		10 (8.4-11.5)		>=95th percentile (OB), >= 85th percentile (OW) and <85th percentile (NW)	19.0 (16.9-21.1)	0.89 (0.22-1.34)			554, 50% F%																					4
Moran-Ramos et al. Scientic Reports. An Amino Acid Signature Associated with Obesity Predicts 2-Year Risk of Hypertriglyceridemia in School-Age Children B	2017	Mexico	alanine	Carboxylic acids and derivates - Amino acids, peptides, and analogues	MK0134	C01401	CHEBI:16449	1	C3H7NO2	-3.0	x	serum	MS/MS	CC		10 (8.4-11.5)		>=95th percentile (OB), >= 85th percentile (OW) and <85th percentile (NW)	19.0 (16.9-21.1)	0.89 (0.22-1.34)			554, 50% F%																					4
Moran-Ramos et al. Scientic Reports. An Amino Acid Signature Associated with Obesity Predicts 2-Year Risk of Hypertriglyceridemia in School-Age Children B	2017	Mexico	arginine	Carboxylic acids and derivates - AA	MK0152	CO02385	CHEBI:29016	1	C6H14N4O2	-3.5	x	serum	MS/MS	CC		10 (8.4-11.5)		>=95th percentile (OB), >= 85th percentile (OW) and <85th percentile (NW)	19.0 (16.9-21.1)	0.89 (0.22-1.34)		gender and age	554, 50% F%					<0.0001			1.18 (1.05-1.34)					positively	positively	positively	positively				higher	3
Moran-Ramos et al. Scientic Reports. An Amino Acid Signature Associated with Obesity Predicts 2-Year Risk of Hypertriglyceridemia in School-Age Children B	2017	Mexico	butyrylcarnitine (C4)	fatty acyls - fatty acid esters	MK0309	C02862	CHEBI:21949	1	C11H21NO4	-2.1	x	serum	MS/MS	CC		10 (8.4-11.5)		>=95th percentile (OB), >= 85th percentile (OW) and <85th percentile (NW)	19.0 (16.9-21.1)	0.89 (0.22-1.34)			554, 50% F%																					4
Moran-Ramos et al. Scientic Reports. An Amino Acid Signature Associated with Obesity Predicts 2-Year Risk of Hypertriglyceridemia in School-Age Children B	2017	Mexico	cholesterol	Steroids and steroid derivates - cholestane steroids								serum	biochemical analysis	CC		10 (8.4-11.5)		>=95th percentile (OB), >= 85th percentile (OW) and <85th percentile (NW)	19.0 (16.9-21.1)	0.89 (0.22-1.34)			554, 50% F%	mg/dL	166 (148-187)
Moran-Ramos et al. Scientic Reports. An Amino Acid Signature Associated with Obesity Predicts 2-Year Risk of Hypertriglyceridemia in School-Age Children B	2017	Mexico	decanoylcarnitine (C10)	fatty acyls - fatty acid esters	MK0280	C03299	CHEBI:68830	1	C17H33NO4	-0.63	x	serum	MS/MS	CC		10 (8.4-11.5)		>=95th percentile (OB), >= 85th percentile (OW) and <85th percentile (NW)	19.0 (16.9-21.1)	0.89 (0.22-1.34)			554, 50% F%																					3
Moran-Ramos et al. Scientic Reports. An Amino Acid Signature Associated with Obesity Predicts 2-Year Risk of Hypertriglyceridemia in School-Age Children B	2017	Mexico	decenoylcarnitine (C10:1)	fatty acyls - fatty acid esters	MK0279	NF	CHEBI:86063	1	C17H31NO4	-0.94	x	serum	MS/MS	CC		10 (8.4-11.5)		>=95th percentile (OB), >= 85th percentile (OW) and <85th percentile (NW)	19.0 (16.9-21.1)	0.89 (0.22-1.34)			554, 50% F%																					3
Moran-Ramos et al. Scientic Reports. An Amino Acid Signature Associated with Obesity Predicts 2-Year Risk of Hypertriglyceridemia in School-Age Children B	2017	Mexico	dodecanoylcarnitine (C12)	fatty acyls - fatty acid esters	MK0497	NF	CHEBI:73054	1	C19H37NO4	0.26	x	serum	MS/MS	CC		10 (8.4-11.5)		>=95th percentile (OB), >= 85th percentile (OW) and <85th percentile (NW)	19.0 (16.9-21.1)	0.89 (0.22-1.34)			554, 50% F%																					3
Moran-Ramos et al. Scientic Reports. An Amino Acid Signature Associated with Obesity Predicts 2-Year Risk of Hypertriglyceridemia in School-Age Children B	0.02017	Mexico	dodecenoylcarnitine (C12:1)	fatty acyls - fatty acid esters	MK0469	NF	CHEBI:89717	1	C19H35NO4	0.81	x	serum	MS/MS	CC		10 (8.4-11.5)		>=95th percentile (OB), >= 85th percentile (OW) and <85th percentile (NW)	19.0 (16.9-21.1)	0.89 (0.22-1.34)			554, 50% F%																					4
Moran-Ramos et al. Scientic Reports. An Amino Acid Signature Associated with Obesity Predicts 2-Year Risk of Hypertriglyceridemia in School-Age Children B	2017	Mexico	fasting glucose	organooxygen compounds - carbohydrates and carbohydrate conjugates								serum	biochemical analysis	CC		10 (8.4-11.5)		>=95th percentile (OB), >= 85th percentile (OW) and <85th percentile (NW)	19.0 (16.9-21.1)	0.89 (0.22-1.34)			554, 50% F%	mg/dL	91 (86-96)
Moran-Ramos et al. Scientic Reports. An Amino Acid Signature Associated with Obesity Predicts 2-Year Risk of Hypertriglyceridemia in School-Age Children B	2017	Mexico	fasting insulin	peptide hormones								serum	biochemical analysis	CC		10 (8.4-11.5)		>=95th percentile (OB), >= 85th percentile (OW) and <85th percentile (NW)	19.0 (16.9-21.1)	0.89 (0.22-1.34)			554, 50% F%	µU/mL	5.7 (4-8.8)
Moran-Ramos et al. Scientic Reports. An Amino Acid Signature Associated with Obesity Predicts 2-Year Risk of Hypertriglyceridemia in School-Age Children B	2017	Mexico	Hexanoylcarnitine (C6)	fatty acyls - fatty acid esters	MK0312	NF	CHEBI:70749	1	C13H25NO4	-2.4	x	serum	MS/MS	CC		10 (8.4-11.5)		>=95th percentile (OB), >= 85th percentile (OW) and <85th percentile (NW)	19.0 (16.9-21.1)	0.89 (0.22-1.34)			554, 50% F%																					4
Moran-Ramos et al. Scientic Reports. An Amino Acid Signature Associated with Obesity Predicts 2-Year Risk of Hypertriglyceridemia in School-Age Children B	2017	Mexico	HOMA-IR									serum	biochemical analysis	CC		10 (8.4-11.5)		>=95th percentile (OB), >= 85th percentile (OW) and <85th percentile (NW)	19.0 (16.9-21.1)	0.89 (0.22-1.34)			554, 50% F%		1.28 (0.87-1.97)
Moran-Ramos et al. Scientic Reports. An Amino Acid Signature Associated with Obesity Predicts 2-Year Risk of Hypertriglyceridemia in School-Age Children B	2017	Mexico	CRP									serum	biochemical analysis	CC		10 (8.4-11.5)		>=95th percentile (OB), >= 85th percentile (OW) and <85th percentile (NW)	19.0 (16.9-21.1)	0.89 (0.22-1.34)			554, 50% F%	mg/dL	0.03 (0.01-0.10)
Moran-Ramos et al. Scientic Reports. An Amino Acid Signature Associated with Obesity Predicts 2-Year Risk of Hypertriglyceridemia in School-Age Children B	2017	Mexico	hydroxyisovalerylcarnitine (C5OH)	fatty acyls - fatty acid esters	MK0058	NF	CHEBI:NF	1	C12H23NO5	-4.3		serum	MS/MS	CC		10 (8.4-11.5)		>=95th percentile (OB), >= 85th percentile (OW) and <85th percentile (NW)	19.0 (16.9-21.1)	0.89 (0.22-1.34)			554, 50% F%																					3
Moran-Ramos et al. Scientic Reports. An Amino Acid Signature Associated with Obesity Predicts 2-Year Risk of Hypertriglyceridemia in School-Age Children B	2017	Mexico	isoleucine	Carboxylic acids and derivates - BCAA	MK0094	C00407	CHEBI:17191	1	C6H13NO2	-1.7	x	serum	MS/MS	CC		10 (8.4-11.5)		>=95th percentile (OB), >= 85th percentile (OW) and <85th percentile (NW)	19.0 (16.9-21.1)	0.89 (0.22-1.34)		gender and age	554, 50% F%					<0.0001			1.18 (1.05-1.34)					positively	positively	negatively	positively				higher	7
Moran-Ramos et al. Scientic Reports. An Amino Acid Signature Associated with Obesity Predicts 2-Year Risk of Hypertriglyceridemia in School-Age Children B	2017	Mexico	leucine	Carboxylic acids and derivates - BCAA	MK0339	C00123	CHEBI:25017	1	C6H13NO2	-1.8	x	serum	MS/MS	CC		10 (8.4-11.5)		>=95th percentile (OB), >= 85th percentile (OW) and <85th percentile (NW)	19.0 (16.9-21.1)	0.89 (0.22-1.34)		gender and age	554, 50% F%					<0.0001			1.18 (1.05-1.34)					positively	positively	negatively	positively				higher	7
Moran-Ramos et al. Scientic Reports. An Amino Acid Signature Associated with Obesity Predicts 2-Year Risk of Hypertriglyceridemia in School-Age Children B	2017	Mexico	linoleylcarnitine (C18:2)	fatty acyls - fatty acid esters	MK0291	NF	CHEBI:73072	1	C25H45NO4	2.2	x	serum	MS/MS	CC		10 (8.4-11.5)		>=95th percentile (OB), >= 85th percentile (OW) and <85th percentile (NW)	19.0 (16.9-21.1)	0.89 (0.22-1.34)			554, 50% F%																					3
Moran-Ramos et al. Scientic Reports. An Amino Acid Signature Associated with Obesity Predicts 2-Year Risk of Hypertriglyceridemia in School-Age Children B	2017	Mexico	malonylcarnitine	fatty acyls - fatty acid esters	MK0273	NF	CHEBI:86047	1	C10H17NO6	-4.6		serum	MS/MS	CC		10 (8.4-11.5)		>=95th percentile (OB), >= 85th percentile (OW) and <85th percentile (NW)	19.0 (16.9-21.1)	0.89 (0.22-1.34)			554, 50% F%																					3
Moran-Ramos et al. Scientic Reports. An Amino Acid Signature Associated with Obesity Predicts 2-Year Risk of Hypertriglyceridemia in School-Age Children B	2017	Mexico	methionine	Carboxylic acids and derivates - Amino acids, peptides, and analogues	MK0078	C01733	CHEBI:16811	1	C5H11NO2S	-1.8	x	serum	MS/MS	CC		10 (8.4-11.5)		>=95th percentile (OB), >= 85th percentile (OW) and <85th percentile (NW)	19.0 (16.9-21.1)	0.89 (0.22-1.34)			554, 50% F%																					4
Moran-Ramos et al. Scientic Reports. An Amino Acid Signature Associated with Obesity Predicts 2-Year Risk of Hypertriglyceridemia in School-Age Children B	2017	Mexico	methylglutarylcarnitine C6DC	fatty acyls - fatty acid esters	MK0498	NF	CHEBI:86486	1	C13H23NO6	-3.9	x	serum	MS/MS	CC		10 (8.4-11.5)		>=95th percentile (OB), >= 85th percentile (OW) and <85th percentile (NW)	19.0 (16.9-21.1)	0.89 (0.22-1.34)			554, 50% F%																					3
Moran-Ramos et al. Scientic Reports. An Amino Acid Signature Associated with Obesity Predicts 2-Year Risk of Hypertriglyceridemia in School-Age Children B	2017	Mexico	Octenoylcarnitine (C8)	fatty acyls - fatty acid esters	MK0326	C02838	CHEBI:73039	1	C15H27NO4	-1.3		serum	MS/MS	CC		10 (8.4-11.5)		>=95th percentile (OB), >= 85th percentile (OW) and <85th percentile (NW)	19.0 (16.9-21.1)	0.89 (0.22-1.34)			554, 50% F%																					3
Moran-Ramos et al. Scientic Reports. An Amino Acid Signature Associated with Obesity Predicts 2-Year Risk of Hypertriglyceridemia in School-Age Children B	2017	Mexico	ornithine	Carboxylic acids and derivates - Amino acids, peptides, and analogues	MK0145	C01602	CHEBI:18257	1	C5H12N2O2	-3.6	x	serum	MS/MS	CC		10 (8.4-11.5)		>=95th percentile (OB), >= 85th percentile (OW) and <85th percentile (NW)	19.0 (16.9-21.1)	0.89 (0.22-1.34)			554, 50% F%																					5
Moran-Ramos et al. Scientic Reports. An Amino Acid Signature Associated with Obesity Predicts 2-Year Risk of Hypertriglyceridemia in School-Age Children B	2017	Mexico	palmitoylcarnitine (C16)	Fatty acyls - fatty acid esters	MK0313	NF	CHEBI:73067	1	C23H45NO4	1.77	x	serum	MS/MS	CC		10 (8.4-11.5)		>=95th percentile (OB), >= 85th percentile (OW) and <85th percentile (NW)	19.0 (16.9-21.1)	0.89 (0.22-1.34)			554, 50% F%																					3
Moran-Ramos et al. Scientic Reports. An Amino Acid Signature Associated with Obesity Predicts 2-Year Risk of Hypertriglyceridemia in School-Age Children B	2017	Mexico	phenylalanine	Carboxylic acids and derivates - AAA	MK0125	C02057	CHEBI:28044	1	C9H11NO2	-1.4	x	serum	MS/MS	CC		10 (8.4-11.5)		>=95th percentile (OB), >= 85th percentile (OW) and <85th percentile (NW)	19.0 (16.9-21.1)	0.89 (0.22-1.34)		gender and age	554, 50% F%					<0.0001			1.18 (1.05-1.34)					positively	positively	positively	positively				higher	4
Moran-Ramos et al. Scientic Reports. An Amino Acid Signature Associated with Obesity Predicts 2-Year Risk of Hypertriglyceridemia in School-Age Children B	2017	Mexico	proline	Carboxylic acids and derivates - Amino acids, peptides, and analogues	MK0081	C00148	CHEBI:26271	1	C5H9NO2	-2.7	x	serum	MS/MS	CC		10 (8.4-11.5)		>=95th percentile (OB), >= 85th percentile (OW) and <85th percentile (NW)	19.0 (16.9-21.1)	0.89 (0.22-1.34)		gender and age	554, 50% F%					<0.0001			1.18 (1.05-1.34)					positively	positively	positively	positively				higher	4
Moran-Ramos et al. Scientic Reports. An Amino Acid Signature Associated with Obesity Predicts 2-Year Risk of Hypertriglyceridemia in School-Age Children B	2017	Mexico	Propionylcarnitine (C3)	Organonitrogen compounds	MK0320	C03017	CHEBI:28867	1	C10H19NO4	-2.3	x	serum	MS/MS	CC		10 (8.4-11.5)		>=95th percentile (OB), >= 85th percentile (OW) and <85th percentile (NW)	19.0 (16.9-21.1)	0.89 (0.22-1.34)			554, 50% F%																					5
Moran-Ramos et al. Scientic Reports. An Amino Acid Signature Associated with Obesity Predicts 2-Year Risk of Hypertriglyceridemia in School-Age Children B	2017	Mexico	stearylcarnitine (C18)	Fatty acyls - fatty acid esters	MK0477	NF	CHEBI:NF	1	C25H51NO3			serum	MS/MS	CC		10 (8.4-11.5)		>=95th percentile (OB), >= 85th percentile (OW) and <85th percentile (NW)	19.0 (16.9-21.1)	0.89 (0.22-1.34)			554, 50% F%																					3
Moran-Ramos et al. Scientic Reports. An Amino Acid Signature Associated with Obesity Predicts 2-Year Risk of Hypertriglyceridemia in School-Age Children B	2017	Mexico	tyrosine	Carboxylic acids and derivates - AAA	MK0126	C01536	CHEBI:18186	1	C9H11NO3	-2.4	x	serum	MS/MS	CC		10 (8.4-11.5)		>=95th percentile (OB), >= 85th percentile (OW) and <85th percentile (NW)	19.0 (16.9-21.1)	0.89 (0.22-1.34)		gender and age	554, 50% F%					<0.0001			1.18 (1.05-1.34)					positively	positively	positively	positively				higher
Moran-Ramos et al. Scientic Reports. An Amino Acid Signature Associated with Obesity Predicts 2-Year Risk of Hypertriglyceridemia in School-Age Children B	2017	Mexico	uric acid	Purines and purine derivatives - imidazopyrimidines								serum	biochemical analysis	CC		10 (8.4-11.5)		>=95th percentile (OB), >= 85th percentile (OW) and <85th percentile (NW)	19.0 (16.9-21.1)	0.89 (0.22-1.34)			554, 50% F%	mg/dL	4.7 (4.1-5.6)
Moran-Ramos et al. Scientic Reports. An Amino Acid Signature Associated with Obesity Predicts 2-Year Risk of Hypertriglyceridemia in School-Age Children B	2017	Mexico	valine	Carboxylic acids and derivates - BCAA	MK0143	C00183	CHEBI:27266	1	C5H11NO2	-2.3	x	serum	MS/MS	CC		10 (8.4-11.5)		>=95th percentile (OB), >= 85th percentile (OW) and <85th percentile (NW)	19.0 (16.9-21.1)	0.89 (0.22-1.34)		gender and age	554, 50% F%					<0.0001			1.18 (1.05-1.34)					positively	positively	positively	positively				higher	7
Moran-Ramos et al. Scientic Reports. An Amino Acid Signature Associated with Obesity Predicts 2-Year Risk of Hypertriglyceridemia in School-Age Children C	2017	Mexico	acetylcarnitine (C2)	Fatty acyls - fatty acid esters	MK0305	C02571	CHEBI:57589	1	C9H17NO4	-2.4	x	serum	MS/MS	CL		8.7 (7.3-9.8) at baseline and 10.7 (9.3-11.9) after 2-year follow-up		>=95th percentile (OB), >= 85th percentile (OW) and <85th percentile (NW)	17.6 (15.9-20.7) at baseline and 19.5 (17-22.8) after 2-year follow-up	0.76 (-0.09-1.61) at baseline and 0.87 ( -0.05-1.59) after 2-year follow-up			301, 55% F%																					4
Moran-Ramos et al. Scientic Reports. An Amino Acid Signature Associated with Obesity Predicts 2-Year Risk of Hypertriglyceridemia in School-Age Children C	2017	Mexico	alanine	Carboxylic acids and derivates - Amino acids, peptides, and analogues	MK0134	C01401	CHEBI:16449	1	C3H7NO2	-3.0	x	serum	MS/MS	CL		8.7 (7.3-9.8) at baseline and 10.7 (9.3-11.9) after 2-year follow-up		>=95th percentile (OB), >= 85th percentile (OW) and <85th percentile (NW)	17.6 (15.9-20.7) at baseline and 19.5 (17-22.8) after 2-year follow-up	0.76 (-0.09-1.61) at baseline and 0.87 ( -0.05-1.59) after 2-year follow-up			301, 55% F%																					4
Moran-Ramos et al. Scientic Reports. An Amino Acid Signature Associated with Obesity Predicts 2-Year Risk of Hypertriglyceridemia in School-Age Children C	2017	Mexico	arginine	Carboxylic acids and derivates - AA	MK0152	CO02385	CHEBI:29016	1	C6H14N4O2	-3.5	x	serum	MS/MS	CL		8.7 (7.3-9.8) at baseline and 10.7 (9.3-11.9) after 2-year follow-up		>=95th percentile (OB), >= 85th percentile (OW) and <85th percentile (NW)	17.6 (15.9-20.7) at baseline and 19.5 (17-22.8) after 2-year follow-up	0.76 (-0.09-1.61) at baseline and 0.87 ( -0.05-1.59) after 2-year follow-up		age and sex	301, 55% F%					0.0650			1.73 (0.97-3.14)					positively	positively	positively	positively	positively		higher		3
Moran-Ramos et al. Scientic Reports. An Amino Acid Signature Associated with Obesity Predicts 2-Year Risk of Hypertriglyceridemia in School-Age Children C	2017	Mexico	butyrylcarnitine (C4)	Fatty acyls - fatty acid esters	MK0309	C02862	CHEBI:21949	1	C11H21NO4	-2.1	x	serum	MS/MS	CL		8.7 (7.3-9.8) at baseline and 10.7 (9.3-11.9) after 2-year follow-up		>=95th percentile (OB), >= 85th percentile (OW) and <85th percentile (NW)	17.6 (15.9-20.7) at baseline and 19.5 (17-22.8) after 2-year follow-up	0.76 (-0.09-1.61) at baseline and 0.87 ( -0.05-1.59) after 2-year follow-up			301, 55% F%																					4
Moran-Ramos et al. Scientic Reports. An Amino Acid Signature Associated with Obesity Predicts 2-Year Risk of Hypertriglyceridemia in School-Age Children C	2017	Mexico	cholesterol	Steroids and steroid derivates - cholestane steroids								serum	biochemical analysis	CL		8.7 (7.3-9.8) at baseline and 10.7 (9.3-11.9) after 2-year follow-up		>=95th percentile (OB), >= 85th percentile (OW) and <85th percentile (NW)	17.6 (15.9-20.7) at baseline and 19.5 (17-22.8) after 2-year follow-up	0.76 (-0.09-1.61) at baseline and 0.87 ( -0.05-1.59) after 2-year follow-up			301, 55% F%	mg/dL	175 (155-193) at baseline and 167 (149-183) after 2-year follow-up
Moran-Ramos et al. Scientic Reports. An Amino Acid Signature Associated with Obesity Predicts 2-Year Risk of Hypertriglyceridemia in School-Age Children C	2017	Mexico	decanoylcarnitine (C10)	Fatty acyls - fatty acid esters	MK0280	C03299	CHEBI:68830	1	C17H33NO4	-0.63	x	serum	MS/MS	CL		8.7 (7.3-9.8) at baseline and 10.7 (9.3-11.9) after 2-year follow-up		>=95th percentile (OB), >= 85th percentile (OW) and <85th percentile (NW)	17.6 (15.9-20.7) at baseline and 19.5 (17-22.8) after 2-year follow-up	0.76 (-0.09-1.61) at baseline and 0.87 ( -0.05-1.59) after 2-year follow-up			301, 55% F%																					3
Moran-Ramos et al. Scientic Reports. An Amino Acid Signature Associated with Obesity Predicts 2-Year Risk of Hypertriglyceridemia in School-Age Children C	2017	Mexico	decenoylcarnitine (C10:1)	Fatty acyls - fatty acid esters	MK0279	NF	CHEBI:86063	1	C17H31NO4	-0.94	x	serum	MS/MS	CL		8.7 (7.3-9.8) at baseline and 10.7 (9.3-11.9) after 2-year follow-up		>=95th percentile (OB), >= 85th percentile (OW) and <85th percentile (NW)	17.6 (15.9-20.7) at baseline and 19.5 (17-22.8) after 2-year follow-up	0.76 (-0.09-1.61) at baseline and 0.87 ( -0.05-1.59) after 2-year follow-up			301, 55% F%																					3
Moran-Ramos et al. Scientic Reports. An Amino Acid Signature Associated with Obesity Predicts 2-Year Risk of Hypertriglyceridemia in School-Age Children C	2017	Mexico	dodecanoylcarnitine (C12)	Fatty acyls - fatty acid esters	MK0497	NF	CHEBI:73054	1	C19H37NO4	0.26	x	serum	MS/MS	CL		8.7 (7.3-9.8) at baseline and 10.7 (9.3-11.9) after 2-year follow-up		>=95th percentile (OB), >= 85th percentile (OW) and <85th percentile (NW)	17.6 (15.9-20.7) at baseline and 19.5 (17-22.8) after 2-year follow-up	0.76 (-0.09-1.61) at baseline and 0.87 ( -0.05-1.59) after 2-year follow-up			301, 55% F%																					3
Moran-Ramos et al. Scientic Reports. An Amino Acid Signature Associated with Obesity Predicts 2-Year Risk of Hypertriglyceridemia in School-Age Children C	2017	Mexico	dodecenoylcarnitine (C12:1)	Fatty acyls - fatty acid esters	MK0469	NF	CHEBI:89717	1	C19H35NO4	0.81	x	serum	MS/MS	CL		8.7 (7.3-9.8) at baseline and 10.7 (9.3-11.9) after 2-year follow-up		>=95th percentile (OB), >= 85th percentile (OW) and <85th percentile (NW)	17.6 (15.9-20.7) at baseline and 19.5 (17-22.8) after 2-year follow-up	0.76 (-0.09-1.61) at baseline and 0.87 ( -0.05-1.59) after 2-year follow-up			301, 55% F%																					4
Moran-Ramos et al. Scientic Reports. An Amino Acid Signature Associated with Obesity Predicts 2-Year Risk of Hypertriglyceridemia in School-Age Children C	2017	Mexico	fasting glucose	organooxygen compounds - carbohydrates and carbohydrate conjugates								serum	biochemical analysis	CL		8.7 (7.3-9.8) at baseline and 10.7 (9.3-11.9) after 2-year follow-up		>=95th percentile (OB), >= 85th percentile (OW) and <85th percentile (NW)	17.6 (15.9-20.7) at baseline and 19.5 (17-22.8) after 2-year follow-up	0.76 (-0.09-1.61) at baseline and 0.87 ( -0.05-1.59) after 2-year follow-up			301, 55% F%	mg/dL	90 (85-95) at baseline and 89 (84-95) after 2-year follow-up
Moran-Ramos et al. Scientic Reports. An Amino Acid Signature Associated with Obesity Predicts 2-Year Risk of Hypertriglyceridemia in School-Age Children C	2017	Mexico	fasting insulin	peptide hormones								serum	biochemical analysis	CL		8.7 (7.3-9.8) at baseline and 10.7 (9.3-11.9) after 2-year follow-up		>=95th percentile (OB), >= 85th percentile (OW) and <85th percentile (NW)	17.6 (15.9-20.7) at baseline and 19.5 (17-22.8) after 2-year follow-up	0.76 (-0.09-1.61) at baseline and 0.87 ( -0.05-1.59) after 2-year follow-up			301, 55% F%	µU/mL	5.0 (3.0-7.8) at baseline and 6.4 (4.2-10.0) after 2-year follow-up
Moran-Ramos et al. Scientic Reports. An Amino Acid Signature Associated with Obesity Predicts 2-Year Risk of Hypertriglyceridemia in School-Age Children C	2017	Mexico	Hexanoylcarnitine (C6)	Fatty acyls - fatty acid esters	MK0312	NF	CHEBI:70749	1	C13H25NO4	-2.4	x	serum	MS/MS	CL		8.7 (7.3-9.8) at baseline and 10.7 (9.3-11.9) after 2-year follow-up		>=95th percentile (OB), >= 85th percentile (OW) and <85th percentile (NW)	17.6 (15.9-20.7) at baseline and 19.5 (17-22.8) after 2-year follow-up	0.76 (-0.09-1.61) at baseline and 0.87 ( -0.05-1.59) after 2-year follow-up			301, 55% F%																					4
Moran-Ramos et al. Scientic Reports. An Amino Acid Signature Associated with Obesity Predicts 2-Year Risk of Hypertriglyceridemia in School-Age Children C	2017	Mexico	HOMA-IR									serum	biochemical analysis	CL		8.7 (7.3-9.8) at baseline and 10.7 (9.3-11.9) after 2-year follow-up		>=95th percentile (OB), >= 85th percentile (OW) and <85th percentile (NW)	17.6 (15.9-20.7) at baseline and 19.5 (17-22.8) after 2-year follow-up	0.76 (-0.09-1.61) at baseline and 0.87 ( -0.05-1.59) after 2-year follow-up			301, 55% F%		1.12 (0.64-1.73) at baseline and 1.42 (0.86-2.32) after 2-year follow-up
Moran-Ramos et al. Scientic Reports. An Amino Acid Signature Associated with Obesity Predicts 2-Year Risk of Hypertriglyceridemia in School-Age Children C	2017	Mexico	CRP									serum	biochemical analysis	CL		8.7 (7.3-9.8) at baseline and 10.7 (9.3-11.9) after 2-year follow-up		>=95th percentile (OB), >= 85th percentile (OW) and <85th percentile (NW)	17.6 (15.9-20.7) at baseline and 19.5 (17-22.8) after 2-year follow-up	0.76 (-0.09-1.61) at baseline and 0.87 ( -0.05-1.59) after 2-year follow-up			301, 55% F%	mg/dL	0.06 (0.03-0.17) at baseline and (0.06 (0.02-0.19) after 2-year follow-up
Moran-Ramos et al. Scientic Reports. An Amino Acid Signature Associated with Obesity Predicts 2-Year Risk of Hypertriglyceridemia in School-Age Children C	2017	Mexico	hydroxyisovalerylcarnitine (C5OH)	Fatty acyls - fatty acid esters	MK0058	NF	CHEBI:NF	1	C12H23NO5	-4.3		serum	MS/MS	CL		8.7 (7.3-9.8) at baseline and 10.7 (9.3-11.9) after 2-year follow-up		>=95th percentile (OB), >= 85th percentile (OW) and <85th percentile (NW)	17.6 (15.9-20.7) at baseline and 19.5 (17-22.8) after 2-year follow-up	0.76 (-0.09-1.61) at baseline and 0.87 ( -0.05-1.59) after 2-year follow-up			301, 55% F%																					3
Moran-Ramos et al. Scientic Reports. An Amino Acid Signature Associated with Obesity Predicts 2-Year Risk of Hypertriglyceridemia in School-Age Children C	2017	Mexico	isoleucine	Carboxylic acids and derivates - BCAA	MK0094	C00407	CHEBI:17191	1	C6H13NO2	-1.7	x	serum	MS/MS	CL		8.7 (7.3-9.8) at baseline and 10.7 (9.3-11.9) after 2-year follow-up		>=95th percentile (OB), >= 85th percentile (OW) and <85th percentile (NW)	17.6 (15.9-20.7) at baseline and 19.5 (17-22.8) after 2-year follow-up	0.76 (-0.09-1.61) at baseline and 0.87 ( -0.05-1.59) after 2-year follow-up		age and sex	301, 55% F%					0.03			1.86 (1.05-3.3)					positively	positively	positively	positively	positively			higher	7
Moran-Ramos et al. Scientic Reports. An Amino Acid Signature Associated with Obesity Predicts 2-Year Risk of Hypertriglyceridemia in School-Age Children C	2017	Mexico	leucine	Carboxylic acids and derivates - BCAA	MK0339	C00123	CHEBI:25017	1	C6H13NO2	-1.8	x	serum	MS/MS	CL		8.7 (7.3-9.8) at baseline and 10.7 (9.3-11.9) after 2-year follow-up		>=95th percentile (OB), >= 85th percentile (OW) and <85th percentile (NW)	17.6 (15.9-20.7) at baseline and 19.5 (17-22.8) after 2-year follow-up	0.76 (-0.09-1.61) at baseline and 0.87 ( -0.05-1.59) after 2-year follow-up		age and sex	301, 55% F%					0.03			1.86 (1.05-3.3)					positively	positively	positively	positively	positively			higher	7
Moran-Ramos et al. Scientic Reports. An Amino Acid Signature Associated with Obesity Predicts 2-Year Risk of Hypertriglyceridemia in School-Age Children C	2017	Mexico	linoleylcarnitine (C18:2)	Fatty acyls - fatty acid esters	MK0291	NF	CHEBI:73072	1	C25H45NO4	2.2	x	serum	MS/MS	CL		8.7 (7.3-9.8) at baseline and 10.7 (9.3-11.9) after 2-year follow-up		>=95th percentile (OB), >= 85th percentile (OW) and <85th percentile (NW)	17.6 (15.9-20.7) at baseline and 19.5 (17-22.8) after 2-year follow-up	0.76 (-0.09-1.61) at baseline and 0.87 ( -0.05-1.59) after 2-year follow-up			301, 55% F%																					3
Moran-Ramos et al. Scientic Reports. An Amino Acid Signature Associated with Obesity Predicts 2-Year Risk of Hypertriglyceridemia in School-Age Children C	2017	Mexico	malonylcarnitine	Fatty acyls - fatty acid esters	MK0273	NF	CHEBI:86047	1	C10H17NO6	-4.6		serum	MS/MS	CL		8.7 (7.3-9.8) at baseline and 10.7 (9.3-11.9) after 2-year follow-up		>=95th percentile (OB), >= 85th percentile (OW) and <85th percentile (NW)	17.6 (15.9-20.7) at baseline and 19.5 (17-22.8) after 2-year follow-up	0.76 (-0.09-1.61) at baseline and 0.87 ( -0.05-1.59) after 2-year follow-up			301, 55% F%																					3
Moran-Ramos et al. Scientic Reports. An Amino Acid Signature Associated with Obesity Predicts 2-Year Risk of Hypertriglyceridemia in School-Age Children C	2017	Mexico	methionine	Carboxylic acids and derivates - Amino acids, peptides, and analogues	MK0078	C01733	CHEBI:16811	1	C5H11NO2S	-1.8	x	serum	MS/MS	CL		8.7 (7.3-9.8) at baseline and 10.7 (9.3-11.9) after 2-year follow-up		>=95th percentile (OB), >= 85th percentile (OW) and <85th percentile (NW)	17.6 (15.9-20.7) at baseline and 19.5 (17-22.8) after 2-year follow-up	0.76 (-0.09-1.61) at baseline and 0.87 ( -0.05-1.59) after 2-year follow-up			301, 55% F%																					4
Moran-Ramos et al. Scientic Reports. An Amino Acid Signature Associated with Obesity Predicts 2-Year Risk of Hypertriglyceridemia in School-Age Children C	2017	Mexico	methylglutarylcarnitine C6DC	Fatty acyls - fatty acid esters	MK0498	NF	CHEBI:86486	1	C13H23NO6	-3.9	x	serum	MS/MS	CL		8.7 (7.3-9.8) at baseline and 10.7 (9.3-11.9) after 2-year follow-up		>=95th percentile (OB), >= 85th percentile (OW) and <85th percentile (NW)	17.6 (15.9-20.7) at baseline and 19.5 (17-22.8) after 2-year follow-up	0.76 (-0.09-1.61) at baseline and 0.87 ( -0.05-1.59) after 2-year follow-up			301, 55% F%																					3
Moran-Ramos et al. Scientic Reports. An Amino Acid Signature Associated with Obesity Predicts 2-Year Risk of Hypertriglyceridemia in School-Age Children C	2017	Mexico	Octenoylcarnitine (C8)	Fatty acyls - fatty acid esters	MK0326	C02838	CHEBI:73039	1	C15H27NO4	-1.3		serum	MS/MS	CL		8.7 (7.3-9.8) at baseline and 10.7 (9.3-11.9) after 2-year follow-up		>=95th percentile (OB), >= 85th percentile (OW) and <85th percentile (NW)	17.6 (15.9-20.7) at baseline and 19.5 (17-22.8) after 2-year follow-up	0.76 (-0.09-1.61) at baseline and 0.87 ( -0.05-1.59) after 2-year follow-up			301, 55% F%																					3
Moran-Ramos et al. Scientic Reports. An Amino Acid Signature Associated with Obesity Predicts 2-Year Risk of Hypertriglyceridemia in School-Age Children C	2017	Mexico	ornithine	Carboxylic acids and derivates - Amino acids, peptides, and analogues	MK0145	C01602	CHEBI:18257	1	C5H12N2O2	-3.6	x	serum	MS/MS	CL		8.7 (7.3-9.8) at baseline and 10.7 (9.3-11.9) after 2-year follow-up		>=95th percentile (OB), >= 85th percentile (OW) and <85th percentile (NW)	17.6 (15.9-20.7) at baseline and 19.5 (17-22.8) after 2-year follow-up	0.76 (-0.09-1.61) at baseline and 0.87 ( -0.05-1.59) after 2-year follow-up			301, 55% F%																					5
Moran-Ramos et al. Scientic Reports. An Amino Acid Signature Associated with Obesity Predicts 2-Year Risk of Hypertriglyceridemia in School-Age Children C	2017	Mexico	palmitoylcarnitine (C16)	Fatty acyls - fatty acid esters	MK0313	NF	CHEBI:73067	1	C23H45NO4	1.77	x	serum	MS/MS	CL		8.7 (7.3-9.8) at baseline and 10.7 (9.3-11.9) after 2-year follow-up		>=95th percentile (OB), >= 85th percentile (OW) and <85th percentile (NW)	17.6 (15.9-20.7) at baseline and 19.5 (17-22.8) after 2-year follow-up	0.76 (-0.09-1.61) at baseline and 0.87 ( -0.05-1.59) after 2-year follow-up			301, 55% F%																					3
Moran-Ramos et al. Scientic Reports. An Amino Acid Signature Associated with Obesity Predicts 2-Year Risk of Hypertriglyceridemia in School-Age Children C	2017	Mexico	phenylalanine	Carboxylic acids and derivates - AAA	MK0125	C02057	CHEBI:28044	1	C9H11NO2	-1.4	x	serum	MS/MS	CL		8.7 (7.3-9.8) at baseline and 10.7 (9.3-11.9) after 2-year follow-up		>=95th percentile (OB), >= 85th percentile (OW) and <85th percentile (NW)	17.6 (15.9-20.7) at baseline and 19.5 (17-22.8) after 2-year follow-up	0.76 (-0.09-1.61) at baseline and 0.87 ( -0.05-1.59) after 2-year follow-up		age and sex	301, 55% F%					0.0094			2.12 (1.21-3.81)					positively	positively	positively	positively	positively			higher	4
Moran-Ramos et al. Scientic Reports. An Amino Acid Signature Associated with Obesity Predicts 2-Year Risk of Hypertriglyceridemia in School-Age Children C	2017	Mexico	proline	Carboxylic acids and derivates - Amino acids, peptides, and analogues	MK0081	C00148	CHEBI:26271	1	C5H9NO2	-2.7	x	serum	MS/MS	CL		8.7 (7.3-9.8) at baseline and 10.7 (9.3-11.9) after 2-year follow-up		>=95th percentile (OB), >= 85th percentile (OW) and <85th percentile (NW)	17.6 (15.9-20.7) at baseline and 19.5 (17-22.8) after 2-year follow-up	0.76 (-0.09-1.61) at baseline and 0.87 ( -0.05-1.59) after 2-year follow-up		age and sex	301, 55% F%					0.9272			0.976 (0.59-1.62)					positively	positively	positively	positively	positively		higher	higher	4
Moran-Ramos et al. Scientic Reports. An Amino Acid Signature Associated with Obesity Predicts 2-Year Risk of Hypertriglyceridemia in School-Age Children C	2017	Mexico	Propionylcarnitine (C3)	Organonitrogen compounds	MK0320	C03017	CHEBI:28867	1	C10H19NO4	-2.3	x	serum	MS/MS	CL		8.7 (7.3-9.8) at baseline and 10.7 (9.3-11.9) after 2-year follow-up		>=95th percentile (OB), >= 85th percentile (OW) and <85th percentile (NW)	17.6 (15.9-20.7) at baseline and 19.5 (17-22.8) after 2-year follow-up	0.76 (-0.09-1.61) at baseline and 0.87 ( -0.05-1.59) after 2-year follow-up			301, 55% F%																					5
Moran-Ramos et al. Scientic Reports. An Amino Acid Signature Associated with Obesity Predicts 2-Year Risk of Hypertriglyceridemia in School-Age Children C	2017	Mexico	stearylcarnitine (C18)	Fatty acyls - fatty acid esters	MK0477	NF	CHEBI:NF	1	C25H51NO3			serum	MS/MS	CL		8.7 (7.3-9.8) at baseline and 10.7 (9.3-11.9) after 2-year follow-up		>=95th percentile (OB), >= 85th percentile (OW) and <85th percentile (NW)	17.6 (15.9-20.7) at baseline and 19.5 (17-22.8) after 2-year follow-up	0.76 (-0.09-1.61) at baseline and 0.87 ( -0.05-1.59) after 2-year follow-up			301, 55% F%																					3
Moran-Ramos et al. Scientic Reports. An Amino Acid Signature Associated with Obesity Predicts 2-Year Risk of Hypertriglyceridemia in School-Age Children C	2017	Mexico	tyrosine	Carboxylic acids and derivates - AAA	MK0126	C01536	CHEBI:18186	1	C9H11NO3	-2.4	x	serum	MS/MS	CL		8.7 (7.3-9.8) at baseline and 10.7 (9.3-11.9) after 2-year follow-up		>=95th percentile (OB), >= 85th percentile (OW) and <85th percentile (NW)	17.6 (15.9-20.7) at baseline and 19.5 (17-22.8) after 2-year follow-up	0.76 (-0.09-1.61) at baseline and 0.87 ( -0.05-1.59) after 2-year follow-up		age and sex	301, 55% F%					0.2281			1.37 (0.82-2.31)					positively	positively	positively	positively	positively		higher
Moran-Ramos et al. Scientic Reports. An Amino Acid Signature Associated with Obesity Predicts 2-Year Risk of Hypertriglyceridemia in School-Age Children C	2017	Mexico	uric acid	Purines and purine derivatives - imidazopyrimidines								serum	biochemical analysis	CL		8.7 (7.3-9.8) at baseline and 10.7 (9.3-11.9) after 2-year follow-up		>=95th percentile (OB), >= 85th percentile (OW) and <85th percentile (NW)	17.6 (15.9-20.7) at baseline and 19.5 (17-22.8) after 2-year follow-up	0.76 (-0.09-1.61) at baseline and 0.87 ( -0.05-1.59) after 2-year follow-up			301, 55% F%	mg/dL	5.0 (4.0-5.5) at baseline and 5.1 (4.3-5.9) after 2-year follow-up
Moran-Ramos et al. Scientic Reports. An Amino Acid Signature Associated with Obesity Predicts 2-Year Risk of Hypertriglyceridemia in School-Age Children C	2017	Mexico	valine	Carboxylic acids and derivates - BCAA	MK0143	C00183	CHEBI:27266	1	C5H11NO2	-2.3	x	serum	MS/MS	CL		8.7 (7.3-9.8) at baseline and 10.7 (9.3-11.9) after 2-year follow-up		>=95th percentile (OB), >= 85th percentile (OW) and <85th percentile (NW)	17.6 (15.9-20.7) at baseline and 19.5 (17-22.8) after 2-year follow-up	0.76 (-0.09-1.61) at baseline and 0.87 ( -0.05-1.59) after 2-year follow-up		age and sex	301, 55% F%					0.0778			1.61 (0.94-2.77)					positively	positively	positively	positively	positively			higher	7
Perng et al. Obesity. Metabolomic Determinants of Metabolic Risk in Mexican Adolescents	2017	Mexico	DG 16:0/16:0	Glycerolipids - diacylglycerols	MK0376	NF	CHEBI:82929	1	C35H68O5	12.0		serum	LC-MS	CC		10 (8.1-14.7)	35% TS1, 8% TS2, 6% TS3 and 3% TS 4/5				70.8 + - 10.8		238, 50% F%				0.07+/-1.03 F and -0.07+/-0.96 M	1.26e-14						positively				positively		positively			higher (F and M)	1
Perng et al. Obesity. Metabolomic Determinants of Metabolic Risk in Mexican Adolescents	2017	Mexico	dodecenedioic acid	Fatty acyls - fatty acids and conjugates	MK0461	C16308	CHEBI:545687	1	C12H20O4	3.16	x	serum	LC-MS	CC		10 (8.1-14.7)	35% TS1, 8% TS2, 6% TS3 and 3% TS 4/5				70.8 + - 10.8		238, 50% F%				-0.09+/-1.06 F	2.9e-05						negatively				negatively		negatively			lower (F)	1
Perng et al. Obesity. Metabolomic Determinants of Metabolic Risk in Mexican Adolescents	2017	Mexico	fasting glucose	organooxygen compounds - carbohydrates and carbohydrate conjugates								serum	biochemical analysis	CC		10 (8.1-14.7)	35% TS1, 8% TS2, 6% TS3 and 3% TS 4/5				70.8 + - 10.8		238, 50% F%	mg/dL	87.1 +/- 9.4																			1
Perng et al. Obesity. Metabolomic Determinants of Metabolic Risk in Mexican Adolescents	2017	Mexico	isoleucine	Carboxylic acids and derivates - BCAA	MK0094	C00407	CHEBI:17191	1	C6H13NO2	-1.7	x	serum	LC-MS	CC		10 (8.1-14.7)	35% TS1, 8% TS2, 6% TS3 and 3% TS 4/5				70.8 + - 10.8		238, 50% F%				-0.02+/-0.93 F and 0.04+/-1.08 M							positively				positively		positively			higher (F and M)	7
Perng et al. Obesity. Metabolomic Determinants of Metabolic Risk in Mexican Adolescents	2017	Mexico	leucine	Carboxylic acids and derivates - BCAA	MK0339	C00123	CHEBI:25017	1	C6H13NO2	-1.8	x	serum	LC-MS	CC		10 (8.1-14.7)	35% TS1, 8% TS2, 6% TS3 and 3% TS 4/5				70.8 + - 10.8		238, 50% F%				0.04+/-0.91 F and -0.01+/-1.09							positively				positively		positively			higher (F and M)	7
Perng et al. Obesity. Metabolomic Determinants of Metabolic Risk in Mexican Adolescents	2017	Mexico	myo-inositol	Organooxygen compounds - alcohols and polyols	MK0367	C00137	CHEBI:17268	1	C6H12O6	-3.8	x	serum	LC-MS	CC		10 (8.1-14.7)	35% TS1, 8% TS2, 6% TS3 and 3% TS 4/5				70.8 + - 10.8		238, 50% F%				-0.12+/-1.01 F	4.16e-07						positively				positively		positively			higher (F)	1
Perng et al. Obesity. Metabolomic Determinants of Metabolic Risk in Mexican Adolescents	2017	Mexico	N-acetylglycine	Carboxylic acids and derivates - Amino acids, peptides, and analogues	MK066	NF	CHEBI:40410	1	C4H7NO3	-1.3	x	serum	LC-MS	CC		10 (8.1-14.7)	35% TS1, 8% TS2, 6% TS3 and 3% TS 4/5				70.8 + - 10.8		238, 50% F%				0.08+/-0.94 F	1.99e-08						negatively				negatively		negatively			lower (F)	1
Perng et al. Obesity. Metabolomic Determinants of Metabolic Risk in Mexican Adolescents	2017	Mexico	thymine	Organoheterocyclic compounds - diazines	MK0386	C00178	CHEBI:17821	1	C5H6N2O2	-0.46	x	serum	LC-MS	CC		10 (8.1-14.7)	35% TS1, 8% TS2, 6% TS3 and 3% TS 4/5				70.8 + - 10.8		238, 50% F%				0.09+/-0.98 F	1.05e-05						negatively				negatively		negatively			lower (F)	1
Perng et al. Obesity. Metabolomic Determinants of Metabolic Risk in Mexican Adolescents	2017	Mexico	triglycerides									serum	biochemical analysis	CC		10 (8.1-14.7)	35% TS1, 8% TS2, 6% TS3 and 3% TS 4/5				70.8 + - 10.8		238, 50% F%	mg/dL	87.8 +/- 44.2																			4
Perng et al. Obesity. Metabolomic Determinants of Metabolic Risk in Mexican Adolescents	2017	Mexico	tyrosine	Carboxylic acids and derivates - AAA	MK0126	C01536	CHEBI:18186	1	C9H11NO3	-2.4	x	serum	LC-MS	CC		10 (8.1-14.7)	35% TS1, 8% TS2, 6% TS3 and 3% TS 4/5				70.8 + - 10.8		238, 50% F%				0.09+/-1.03 M	2.54e-05						positively				positively		positively			higher (M)	5
Perng et al. Obesity. Metabolomic Determinants of Metabolic Risk in Mexican Adolescents	2017	Mexico	uric acid	Imidazopyrimidines-Purines and purine derivatives	MK0859	C00366	CHEBI:17775	1	C5H4N4O3	-1.1	x	serum	LC-MS	CC		10 (8.1-14.7)	35% TS1, 8% TS2, 6% TS3 and 3% TS 4/5				70.8 + - 10.8		238, 50% F%				-0.05+/-0.96 F	2.11e-06						positively				positively		positively			higher (F)	3
Perng et al. Obesity. Metabolomic Determinants of Metabolic Risk in Mexican Adolescents	2017	Mexico	valine	Carboxylic acids and derivates - BCAA	MK0143	C00183	CHEBI:27266	1	C5H11NO2	-2.3	x	serum	LC-MS	CC		10 (8.1-14.7)	35% TS1, 8% TS2, 6% TS3 and 3% TS 4/5				70.8 + - 10.8		238, 50% F%				0.06+/-0.93 F and -0.07+/-1.07 M							positively				positively		positively			higher (F and M)	7
Perng et al. Pediatric Research. Metabolomic profiles and development of metabolic risk during the pubertal transition	2019	Mexico	4-hydroxyproline	Carboxylic acids and derivates - Amino acids, peptides, and analogues	MK0083	C01157	CHEBI:20392	1	C5H9NO3	-3.7	x	serum	LC-MS	CL		10.2+/-1.6 at baseline and 13.6+/-1.8 after 5-year follow-up (M) and 10.0 +/- 1.6 at baseline and 13.3+/-1.7 after 5-year follow-up	prepubertal at baseline and pubertal after 5-year follow-up				69.7+/-9.8 at baseline and 77.1+/-11.0 after 5-year follow-up (M) and 70.2+/-10.4 at baseline and 79.4+/-10.4 after 5-year follow-up (F)		179, 55% F%																negatively (M)				lower (M)
Perng et al. Pediatric Research. Metabolomic profiles and development of metabolic risk during the pubertal transition	2019	Mexico	acetylcarnitine (C2)	fatty acyls - fatty acid esters	MK0305	C02571	CHEBI:57589	1	C9H17NO4	-4.4	x	serum	LC-MS	CL		10.2+/-1.6 at baseline and 13.6+/-1.8 after 5-year follow-up (M) and 10.0 +/- 1.6 at baseline and 13.3+/-1.7 after 5-year follow-up	prepubertal at baseline and pubertal after 5-year follow-up				69.7+/-9.8 at baseline and 77.1+/-11.0 after 5-year follow-up (M) and 70.2+/-10.4 at baseline and 79.4+/-10.4 after 5-year follow-up (F)		179, 55% F%																positively (M)				higher (M)	4
Perng et al. Pediatric Research. Metabolomic profiles and development of metabolic risk during the pubertal transition	2019	Mexico	alanine	Carboxylic acids and derivates - Amino acids, peptides, and analogues	MK0134	C01401	CHEBI:16449	1	C3H7NO2	-3.0	x	serum	LC-MS	CL		10.2+/-1.6 at baseline and 13.6+/-1.8 after 5-year follow-up (M) and 10.0 +/- 1.6 at baseline and 13.3+/-1.7 after 5-year follow-up	prepubertal at baseline and pubertal after 5-year follow-up				69.7+/-9.8 at baseline and 77.1+/-11.0 after 5-year follow-up (M) and 70.2+/-10.4 at baseline and 79.4+/-10.4 after 5-year follow-up (F)		179, 55% F%				0.36+/-1.77 (F)																higher (F)	4
Perng et al. Pediatric Research. Metabolomic profiles and development of metabolic risk during the pubertal transition	2019	Mexico	alpha-aminoisobutric acid	Carboxylic acids and derivates - Amino acids, peptides, and analogues		NF	NF	1	C4H9NO2	-2.4	x	serum	LC-MS	CL		10.2+/-1.6 at baseline and 13.6+/-1.8 after 5-year follow-up (M) and 10.0 +/- 1.6 at baseline and 13.3+/-1.7 after 5-year follow-up	prepubertal at baseline and pubertal after 5-year follow-up				69.7+/-9.8 at baseline and 77.1+/-11.0 after 5-year follow-up (M) and 70.2+/-10.4 at baseline and 79.4+/-10.4 after 5-year follow-up (F)		179, 55% F%																negatively (M)				lower (M)	1
Perng et al. Pediatric Research. Metabolomic profiles and development of metabolic risk during the pubertal transition	2019	Mexico	asparagine	Carboxylic acids and derivates - Amino acids, peptides, and analogues	MK0069	C00152	CHEBI:22653	1	C4H8N2O3	-3.4	x	serum	LC-MS	CL		10.2+/-1.6 at baseline and 13.6+/-1.8 after 5-year follow-up (M) and 10.0 +/- 1.6 at baseline and 13.3+/-1.7 after 5-year follow-up	prepubertal at baseline and pubertal after 5-year follow-up				69.7+/-9.8 at baseline and 77.1+/-11.0 after 5-year follow-up (M) and 70.2+/-10.4 at baseline and 79.4+/-10.4 after 5-year follow-up (F)		179, 55% F%														negatively (M)	negatively (M)					lower (M)	1
Perng et al. Pediatric Research. Metabolomic profiles and development of metabolic risk during the pubertal transition	2019	Mexico	cholesterol	steroids and steroid derivates - cholestane steroids								serum	biochemical analysis	CL		10.2+/-1.6 at baseline and 13.6+/-1.8 after 5-year follow-up (M) and 10.0 +/- 1.6 at baseline and 13.3+/-1.7 after 5-year follow-up	prepubertal at baseline and pubertal after 5-year follow-up				69.7+/-9.8 at baseline and 77.1+/-11.0 after 5-year follow-up (M) and 70.2+/-10.4 at baseline and 79.4+/-10.4 after 5-year follow-up (F)		179, 55% F%				153.7+/-27.0 at baseline and 146.6+/-23.2 after 5-year follow-up (M) and 163.0+/-26.1 at baseline and 159.2+/-23.8after 5-year follow-up (F)																	2
Perng et al. Pediatric Research. Metabolomic profiles and development of metabolic risk during the pubertal transition	2019	Mexico	fasting glucose	organooxygen compounds - carbohydrates and carbohydrate conjugates								serum	biochemical analysis	CL		10.2+/-1.6 at baseline and 13.6+/-1.8 after 5-year follow-up (M) and 10.0 +/- 1.6 at baseline and 13.3+/-1.7 after 5-year follow-up	prepubertal at baseline and pubertal after 5-year follow-up				69.7+/-9.8 at baseline and 77.1+/-11.0 after 5-year follow-up (M) and 70.2+/-10.4 at baseline and 79.4+/-10.4 after 5-year follow-up (F)		179, 55% F%				88.6+/-7.4 at baseline and 79.3+/-6.4 after 5-year follow-up (M) and 87.6+/-10.7 at baseline and 0.45+/-0.18 after 5-year follow-up (F)
Perng et al. Pediatric Research. Metabolomic profiles and development of metabolic risk during the pubertal transition	2019	Mexico	histidine	Carboxylic acids and derivates - Amino acids, peptides, and analogues	MK0100	C00768	CHEBI:27570	1	C6H9N3O2	-3.1	x	serum	LC-MS	CL		10.2+/-1.6 at baseline and 13.6+/-1.8 after 5-year follow-up (M) and 10.0 +/- 1.6 at baseline and 13.3+/-1.7 after 5-year follow-up	prepubertal at baseline and pubertal after 5-year follow-up				69.7+/-9.8 at baseline and 77.1+/-11.0 after 5-year follow-up (M) and 70.2+/-10.4 at baseline and 79.4+/-10.4 after 5-year follow-up (F)		179, 55% F%																negatively (F)				lower (M)	1
Perng et al. Pediatric Research. Metabolomic profiles and development of metabolic risk during the pubertal transition	2019	Mexico	isoleucine	Carboxylic acids and derivates - BCAA	MK0094	C00407	CHEBI:17191	1	C6H13NO2	-1.7	x	serum	LC-MS	CL		10.2+/-1.6 at baseline and 13.6+/-1.8 after 5-year follow-up (M) and 10.0 +/- 1.6 at baseline and 13.3+/-1.7 after 5-year follow-up	prepubertal at baseline and pubertal after 5-year follow-up				69.7+/-9.8 at baseline and 77.1+/-11.0 after 5-year follow-up (M) and 70.2+/-10.4 at baseline and 79.4+/-10.4 after 5-year follow-up (F)		179, 55% F%				0.38+/-2.04 (F)																higher (F), lower (M)	7
Perng et al. Pediatric Research. Metabolomic profiles and development of metabolic risk during the pubertal transition	2019	Mexico	leptin									serum	biochemical analysis	CL		10.2+/-1.6 at baseline and 13.6+/-1.8 after 5-year follow-up (M) and 10.0 +/- 1.6 at baseline and 13.3+/-1.7 after 5-year follow-up	prepubertal at baseline and pubertal after 5-year follow-up				69.7+/-9.8 at baseline and 77.1+/-11.0 after 5-year follow-up (M) and 70.2+/-10.4 at baseline and 79.4+/-10.4 after 5-year follow-up (F)		179, 55% F%				8.7+/-6.8 at baseline and 15.2+/-13.1 after 5-year follow-up (M) and 13.3+/-9.3 at baseline and 25.4+/-17.9 after 5-year follow-up (F)
Perng et al. Pediatric Research. Metabolomic profiles and development of metabolic risk during the pubertal transition	2019	Mexico	leucine	Carboxylic acids and derivates - BCAA	MK0339	C00123	CHEBI:25017	1	C6H13NO2	-1.8	x	serum	LC-MS	CL		10.2+/-1.6 at baseline and 13.6+/-1.8 after 5-year follow-up (M) and 10.0 +/- 1.6 at baseline and 13.3+/-1.7 after 5-year follow-up	prepubertal at baseline and pubertal after 5-year follow-up				69.7+/-9.8 at baseline and 77.1+/-11.0 after 5-year follow-up (M) and 70.2+/-10.4 at baseline and 79.4+/-10.4 after 5-year follow-up (F)		179, 55% F%				0.39 /-1.95 (F)																higher (F), lower (M)	7
Perng et al. Pediatric Research. Metabolomic profiles and development of metabolic risk during the pubertal transition	2019	Mexico	ornithine	Carboxylic acids and derivates - Amino acids, peptides, and analogues	MK0145	C01602	CHEBI:18257	1	C5H12N2O2	-3.6	x	serum	LC-MS	CL		10.2+/-1.6 at baseline and 13.6+/-1.8 after 5-year follow-up (M) and 10.0 +/- 1.6 at baseline and 13.3+/-1.7 after 5-year follow-up	prepubertal at baseline and pubertal after 5-year follow-up				69.7+/-9.8 at baseline and 77.1+/-11.0 after 5-year follow-up (M) and 70.2+/-10.4 at baseline and 79.4+/-10.4 after 5-year follow-up (F)		179, 55% F%																negatively (M)				lower (M)	5
Perng et al. Pediatric Research. Metabolomic profiles and development of metabolic risk during the pubertal transition	2019	Mexico	phenylalanine	Carboxylic acids and derivates - AAA	MK0125	C02057	CHEBI:28044	1	C9H11NO2	-1.4	x	serum	LC-MS	CL		10.2+/-1.6 at baseline and 13.6+/-1.8 after 5-year follow-up (M) and 10.0 +/- 1.6 at baseline and 13.3+/-1.7 after 5-year follow-up	prepubertal at baseline and pubertal after 5-year follow-up				69.7+/-9.8 at baseline and 77.1+/-11.0 after 5-year follow-up (M) and 70.2+/-10.4 at baseline and 79.4+/-10.4 after 5-year follow-up (F)		179, 55% F%				0.40+/-2.40 (F)																higher (F), lower (M)	4
Perng et al. Pediatric Research. Metabolomic profiles and development of metabolic risk during the pubertal transition	2019	Mexico	propionylcarnitine (C3)	Organonitrogen compounds	MK0320	C03017	CHEBI:28867	1	C10H19NO4	-2.3	x	serum	LC-MS	CL		10.2+/-1.6 at baseline and 13.6+/-1.8 after 5-year follow-up (M) and 10.0 +/- 1.6 at baseline and 13.3+/-1.7 after 5-year follow-up	prepubertal at baseline and pubertal after 5-year follow-up				69.7+/-9.8 at baseline and 77.1+/-11.0 after 5-year follow-up (M) and 70.2+/-10.4 at baseline and 79.4+/-10.4 after 5-year follow-up (F)		179, 55% F%				0.23+/-1.72 (F)																higher (F)	5
Perng et al. Pediatric Research. Metabolomic profiles and development of metabolic risk during the pubertal transition	2019	Mexico	triglycerides									serum	biochemical analysis	CL		10.2+/-1.6 at baseline and 13.6+/-1.8 after 5-year follow-up (M) and 10.0 +/- 1.6 at baseline and 13.3+/-1.7 after 5-year follow-up	prepubertal at baseline and pubertal after 5-year follow-up				69.7+/-9.8 at baseline and 77.1+/-11.0 after 5-year follow-up (M) and 70.2+/-10.4 at baseline and 79.4+/-10.4 after 5-year follow-up (F)		179, 55% F%				78.9+/-38.5 at baseline and 90.3+/-44.7 after 5-year follow-up (M) and 99.0+/-48.7 at baseline and 111.4+/-64.9 after 5-year follow-up (F)																	4
Perng et al. Pediatric Research. Metabolomic profiles and development of metabolic risk during the pubertal transition	2019	Mexico	tryptophan	Carboxylic acids and derivates - AAA	MK0132	C00806	CHEBI:27897	1	C11H12N2O2	-1.1	x	serum	LC-MS	CL		10.2+/-1.6 at baseline and 13.6+/-1.8 after 5-year follow-up (M) and 10.0 +/- 1.6 at baseline and 13.3+/-1.7 after 5-year follow-up	prepubertal at baseline and pubertal after 5-year follow-up				69.7+/-9.8 at baseline and 77.1+/-11.0 after 5-year follow-up (M) and 70.2+/-10.4 at baseline and 79.4+/-10.4 after 5-year follow-up (F)		179, 55% F%				0.14+/-1.53 (F)																higher (F), lower (M)	1
Perng et al. Pediatric Research. Metabolomic profiles and development of metabolic risk during the pubertal transition	2019	Mexico	tyrosine	Carboxylic acids and derivates - AAA	MK0126	C01536	CHEBI:18186	1	C9H11NO3	-2.4	x	serum	LC-MS	CL		10.2+/-1.6 at baseline and 13.6+/-1.8 after 5-year follow-up (M) and 10.0 +/- 1.6 at baseline and 13.3+/-1.7 after 5-year follow-up	prepubertal at baseline and pubertal after 5-year follow-up				69.7+/-9.8 at baseline and 77.1+/-11.0 after 5-year follow-up (M) and 70.2+/-10.4 at baseline and 79.4+/-10.4 after 5-year follow-up (F)		179, 55% F%				0.34+/-1.74 (F)																higher (F), lower (M)	5
Perng et al. Pediatric Research. Metabolomic profiles and development of metabolic risk during the pubertal transition	2019	Mexico	valine	Carboxylic acids and derivates - BCAA	MK0143	C00183	CHEBI:27266	1	C5H11NO2	-2.3	x	serum	LC-MS	CL		10.2+/-1.6 at baseline and 13.6+/-1.8 after 5-year follow-up (M) and 10.0 +/- 1.6 at baseline and 13.3+/-1.7 after 5-year follow-up	prepubertal at baseline and pubertal after 5-year follow-up				69.7+/-9.8 at baseline and 77.1+/-11.0 after 5-year follow-up (M) and 70.2+/-10.4 at baseline and 79.4+/-10.4 after 5-year follow-up (F)		179, 55% F%				0.20+/-1.94 (F)																higher (F), lower (M)	7
Newbern et al. ﻿Sex differences in biomarkers associated with insulin resistance in obese adolescents: metabolomic profiling and principal components analysis. J ENDOCRINOL METAB	2014	North Carolina	dodecenoylcarnitine (C12:1)	Fatty acyls - acylcarnitines	MK0469	NF	CHEBI:89717	1	C19H35NO4	0.81	x	plasma	LC-MS/MS	CC		14.0+/-0.22			35.34+/-0.94	2.24+/-0.05			82 50% F%																				higher	4
Newbern et al. ﻿Sex differences in biomarkers associated with insulin resistance in obese adolescents: metabolomic profiling and principal components analysis. J ENDOCRINOL METAB	2014	North Carolina	Hexadec-2-enoyl carnitine (C16:1)	Fatty acyls - acylcarnitines	MK0328	NF	CHEBI:86031	1	C23H43NO4	1.44	x	plasma	LC-MS/MS	CC		14.0+/-0.22			35.34+/-0.94	2.24+/-0.05			82 50% F%																				higher	2
Newbern et al. ﻿Sex differences in biomarkers associated with insulin resistance in obese adolescents: metabolomic profiling and principal components analysis. J ENDOCRINOL METAB	2014	North Carolina	methionine	Carboxylic acids and derivates - Amino acids, peptides, and analogues	MK0078	C01733	CHEBI:16811	1	C5H11NO2S	-1.8	x	plasma	LC-MS/MS	CC		14.0+/-0.22			35.34+/-0.94	2.24+/-0.05			82 50% F%																				higher	4
Newbern et al. ﻿Sex differences in biomarkers associated with insulin resistance in obese adolescents: metabolomic profiling and principal components analysis. J ENDOCRINOL METAB	2014	North Carolina	PC ae C36:2, PC(O-18:0/18:2(9Z,12Z))	Glycerophospholipids - glycerophosphocholines	MK0975	NF	CHEBI:89895	1	C44H86NO7P	6.18	x	serum	LC-MS/MS	CC		14.0+/-0.22			35.34+/-0.94	2.24+/-0.05			82 50% F%																				lower	1
Newbern et al. ﻿Sex differences in biomarkers associated with insulin resistance in obese adolescents: metabolomic profiling and principal components analysis. J ENDOCRINOL METAB	2014	North Carolina	proline	Carboxylic acids and derivates - Amino acids, peptides, and analogues	MK0081	C00148	CHEBI:26271	1	C5H9NO2	-2.7	x	serum	LC-MS/MS	CC		14.0+/-0.22			35.34+/-0.94	2.24+/-0.05			82 50% F%																				lower	4
Newbern et al. ﻿Sex differences in biomarkers associated with insulin resistance in obese adolescents: metabolomic profiling and principal components analysis. J ENDOCRINOL METAB	2014	North Carolina	uric acid	Purines and purine derivatives - imidazopyrimidines	MK0859	C00366	CHEBI:17775	1	C5H4N4O3	-1.1	x	serum	LC-MS/MS	CC		14.0+/-0.22			35.34+/-0.94	2.24+/-0.05			82 50% F%																				higher	3
Cormack et al.Circulating branched-chain amino acid concentrations are associated with obesity and future insulin resistance in children and adolescents. PEDIATR OBESITY	2013	Massachusetts	cholesterol	Steroids and steroid derivates - cholestane steroids								serum	biochemical analysis	CC		13.3 ± 2.9	16% TS1, 16% TS2, 16% TS3, 25% TS4 and 28% TS5		24.9 ± 7.4 (OB if BMI >= 95th percentile)	1.04 ± 1.23			69 42% F%, healthy participants	mmol/L	3.9+/-0.8
Cormack et al.Circulating branched-chain amino acid concentrations are associated with obesity and future insulin resistance in children and adolescents. PEDIATR OBESITY	2013	Massachusetts	citrulline	Carboxylic acids and derivates - Amino acids, peptides, and analogues	MK0338	C00327	CHEBI:18211	1	C6H13N3O3	-3.9	x	serum	LC-MS/MS	CC		13.3 ± 2.9	16% TS1, 16% TS2, 16% TS3, 25% TS4 and 28% TS5		24.9 ± 7.4 (OB if BMI >= 95th percentile)	1.04 ± 1.23			69 42% F%, healthy participants												-0.41 (corr with BMI z-score)		-0.47						lower	2
Cormack et al.Circulating branched-chain amino acid concentrations are associated with obesity and future insulin resistance in children and adolescents. PEDIATR OBESITY	2013	Massachusetts	fasting glucose	organooxygen compounds - carbohydrates and carbohydrate conjugates								serum	biochemical analysis	CC		13.3 ± 2.9	16% TS1, 16% TS2, 16% TS3, 25% TS4 and 28% TS5		24.9 ± 7.4 (OB if BMI >= 95th percentile)	1.04 ± 1.23			69 42% F%, healthy participants	mmol/L	4.4+/-0.4
Cormack et al.Circulating branched-chain amino acid concentrations are associated with obesity and future insulin resistance in children and adolescents. PEDIATR OBESITY	2013	Massachusetts	fasting insulin	peptide hormones								serum	biochemical analysis	CC		13.3 ± 2.9	16% TS1, 16% TS2, 16% TS3, 25% TS4 and 28% TS5		24.9 ± 7.4 (OB if BMI >= 95th percentile)	1.04 ± 1.23			69 42% F%, healthy participants	µU/mL	9+/-10
Cormack et al.Circulating branched-chain amino acid concentrations are associated with obesity and future insulin resistance in children and adolescents. PEDIATR OBESITY	2013	Massachusetts	glutamate	Carboxylic acids and derivates - Amino acids, peptides, and analogues	MK0085	C00302	CHEBI:18237	1	C5H9NO4	-3.5	x	serum	LC-MS/MS	CC		13.3 ± 2.9	16% TS1, 16% TS2, 16% TS3, 25% TS4 and 28% TS5		24.9 ± 7.4 (OB if BMI >= 95th percentile)	1.04 ± 1.23			69 42% F%, healthy participants												0.50 (corr with BMI z-score)		0.55						higher	2
Cormack et al.Circulating branched-chain amino acid concentrations are associated with obesity and future insulin resistance in children and adolescents. PEDIATR OBESITY	2013	Massachusetts	HOMA-IR									serum	biochemical analysis	CC		13.3 ± 2.9	16% TS1, 16% TS2, 16% TS3, 25% TS4 and 28% TS5		24.9 ± 7.4 (OB if BMI >= 95th percentile)	1.04 ± 1.23			69 42% F%, healthy participants		1.84+/-2.04
Cormack et al.Circulating branched-chain amino acid concentrations are associated with obesity and future insulin resistance in children and adolescents. PEDIATR OBESITY	2013	Massachusetts	isoleucine	Carboxylic acids and derivates - BCAA	MK0094	C00407	CHEBI:17191	1	C6H13NO2	-1.7	x	serum	LC-MS/MS	CC		13.3 ± 2.9	16% TS1, 16% TS2, 16% TS3, 25% TS4 and 28% TS5		24.9 ± 7.4 (OB if BMI >= 95th percentile)	1.04 ± 1.23			69 42% F%, healthy participants												0.22 (corr with BMI z-score)		0.15						higher	7
Cormack et al.Circulating branched-chain amino acid concentrations are associated with obesity and future insulin resistance in children and adolescents. PEDIATR OBESITY	2013	Massachusetts	leucine	Carboxylic acids and derivates - BCAA	MK0339	C00123	CHEBI:25017	1	C6H13NO2	-1.8	x	serum	LC-MS/MS	CC		13.3 ± 2.9	16% TS1, 16% TS2, 16% TS3, 25% TS4 and 28% TS5		24.9 ± 7.4 (OB if BMI >= 95th percentile)	1.04 ± 1.23			69 42% F%, healthy participants												0.21 (corr with BMI z-score)		0.15						higher	7
Cormack et al.Circulating branched-chain amino acid concentrations are associated with obesity and future insulin resistance in children and adolescents. PEDIATR OBESITY	2013	Massachusetts	triglycerides									serum	biochemical analysis	CC		13.3 ± 2.9	16% TS1, 16% TS2, 16% TS3, 25% TS4 and 28% TS5		24.9 ± 7.4 (OB if BMI >= 95th percentile)	1.04 ± 1.23			69 42% F%, healthy participants	mmol/L	0.8+/-0.5
Cormack et al.Circulating branched-chain amino acid concentrations are associated with obesity and future insulin resistance in children and adolescents. PEDIATR OBESITY	2013	Massachusetts	valine	Carboxylic acids and derivates - BCAA	MK0143	C00183	CHEBI:27266	1	C5H11NO2	-2.3	x	serum	LC-MS/MS	CC		13.3 ± 2.9	16% TS1, 16% TS2, 16% TS3, 25% TS4 and 28% TS5		24.9 ± 7.4 (OB if BMI >= 95th percentile)	1.04 ± 1.23			69 42% F%, healthy participants												0.34 (corr with BMI z-score)		0.20						higher	7

## Sheet: ALL CONTINENTS TOGETHER
Reference paper (author, year, journal and name)	Year of publication	CONTINENT	Country of the study	Compound name	Compound class (HMDB/LIPID MAPS)	MK	KEGG	CHEBI	ID TIER	Chemical formula	logP	Detectable in feces (HMDB)	Matrix	Measurement technique	Study design	OGTT performed (x indicates yes)	Age range	Pubertal stage	BMI diagnostic criteria	BMI (kg/m2)	BMI z-score	Waist circumference (cm)	Adjusted for (for the determination of the OR or corr coefficient)	Sample size (% Female)	Unit	Quantity (mean +/- SD or median (interquartile ranges)) cases	Quantity (mean +/- SD or median (interquartile ranges)) controls	Quantity (mean +/- SD or median (interquartile ranges)) cohort	P-value	Quantity (mean +/- SD) original article obese	Quantity (mean +/- SD) original article controls	Odds Ratio (OR) of logistic regression analysis with respective 95 % CI or fold change (OB/NW)	Correlation (Pearson, obese group) specific marker IL-6 (P<0.05)	Correlation (Pearson, obese group) specific marker uric acid (P<0.05)	Correlation specific marker with WC (P<0.05)	Correlation specific marker with BMI (P<0.05)	Correlation specific marker with insulin (P<0.05)	Correlation specific marker with HOMA (P<0.05)	Correlation specific marker with hsCRP (P<0.05)	Correlation specific marker with cholesterol (P<0.05)	Correlation specific marker with TGs (P<0.05)	Correlation specific marker with leptin (P<0.05)	Correlation specific marker with adiponectin (P<0.05)	Hgher/lower in the OB	Recurrence across articles included?
Anjos et al. Journal of Proteome Research. Lipidomics Reveals Similar Changes in Serum Phospholipid Signatures of Overweight and Obese Pediatric Subjects	2019	EU	Portugal	cholesterol	Steroids and steroid derivates - cholestane steroids								serum	biochemical analysis	CC		14.8+/-2.1 (OB), 11.9+/-2.6(OW) and 13.9+/-2.5(NW)		>=25 and =>29.9 (OW) and >=30 (OB)	33.5+/-2.1 (OB), 27.2+/-0.9 (OW) and 21.7+/-1.2 (NW)				32 (10 OB, 14 OW, 8 NW) 4% F%	mg/dL	173.3+/-23.6 (OB), 165.6+/-27.8 (OW)	150.9+/-22.3
Anjos et al. Journal of Proteome Research. Lipidomics Reveals Similar Changes in Serum Phospholipid Signatures of Overweight and Obese Pediatric Subjects	2019	EU	Portugal	fasting glucose	Carbohydrates and carbohydrate conjugates - Organooxygen compounds								serum	biochemical analysis	CC		14.8+/-2.1 (OB), 11.9+/-2.6(OW) and 13.9+/-2.5(NW)		>=25 and =>29.9 (OW) and >=30 (OB)	33.5+/-2.1 (OB), 27.2+/-0.9 (OW) and 21.7+/-1.2 (NW)				32 (10 OB, 14 OW, 8 NW) 4% F%	mg/dL	93.2+/-7.3 (OB), 87.1+/-10.8 (OW)	86.2+/-8.5
Anjos et al. Journal of Proteome Research. Lipidomics Reveals Similar Changes in Serum Phospholipid Signatures of Overweight and Obese Pediatric Subjects	2019	EU	Portugal	fasting insuline	peptide hormones								serum	biochemical analysis	CC		14.8+/-2.1 (OB), 11.9+/-2.6(OW) and 13.9+/-2.5(NW)		>=25 and =>29.9 (OW) and >=30 (OB)	33.5+/-2.1 (OB), 27.2+/-0.9 (OW) and 21.7+/-1.2 (NW)				32 (10 OB, 14 OW, 8 NW) 4% F%	mU/L	25.7+/-10.8 (OB), 15.6+/-6.4 (OW)	15.0+/-5.3		<0.05
Anjos et al. Journal of Proteome Research. Lipidomics Reveals Similar Changes in Serum Phospholipid Signatures of Overweight and Obese Pediatric Subjects	2019	EU	Portugal	hbA1C									serum	biochemical analysis	CC		14.8+/-2.1 (OB), 11.9+/-2.6(OW) and 13.9+/-2.5(NW)		>=25 and =>29.9 (OW) and >=30 (OB)	33.5+/-2.1 (OB), 27.2+/-0.9 (OW) and 21.7+/-1.2 (NW)				32 (10 OB, 14 OW, 8 NW) 4% F%	%	5.3+/-0.3 (OB), 5.3+/-0.3 (OW)	4.9+/-0.4
Anjos et al. Journal of Proteome Research. Lipidomics Reveals Similar Changes in Serum Phospholipid Signatures of Overweight and Obese Pediatric Subjects	2019	EU	Portugal	Linoleic-18:2(n-6)	Fatty acyls - lineolic acids and derivates	MK0494	C01595	CHEBI:17351	1	C18H32O2	7.06	x	serum	GC-MS	CC		14.8+/-2.1 (OB), 11.9+/-2.6(OW) and 13.9+/-2.5(NW)		>=25 and =>29.9 (OW) and >=30 (OB)	33.5+/-2.1 (OB), 27.2+/-0.9 (OW) and 21.7+/-1.2 (NW)				32 (10 OB, 14 OW, 8 NW) 4% F%																				lower	7
Anjos et al. Journal of Proteome Research. Lipidomics Reveals Similar Changes in Serum Phospholipid Signatures of Overweight and Obese Pediatric Subjects	2019	EU	Portugal	Palmitic acid	Fatty acyls - fatty acids and derivates	MK0433	C00249	CHEBI:15756	1	C16H32O2	7.23	x	serum	GC-MS	CC		14.8+/-2.1 (OB), 11.9+/-2.6(OW) and 13.9+/-2.5(NW)		>=25 and =>29.9 (OW) and >=30 (OB)	33.5+/-2.1 (OB), 27.2+/-0.9 (OW) and 21.7+/-1.2 (NW)				32 (10 OB, 14 OW, 8 NW) 4% F%					<0.05															higher	4
Anjos et al. Journal of Proteome Research. Lipidomics Reveals Similar Changes in Serum Phospholipid Signatures of Overweight and Obese Pediatric Subjects	2019	EU	Portugal	PC 44:10	glycerophospholipids - glycerophosphocholines	MK1017/Non-specified structure		CHEBI:136111	1	C52H82NO8P	5.73		serum	HILIC-MS/MS	CC		14.8+/-2.1 (OB), 11.9+/-2.6(OW) and 13.9+/-2.5(NW)		>=25 and =>29.9 (OW) and >=30 (OB)	33.5+/-2.1 (OB), 27.2+/-0.9 (OW) and 21.7+/-1.2 (NW)				32 (10 OB, 14 OW, 8 NW) 4% F%					<0.05															lower	1
Anjos et al. Journal of Proteome Research. Lipidomics Reveals Similar Changes in Serum Phospholipid Signatures of Overweight and Obese Pediatric Subjects	2019	EU	Portugal	PE 30:3	glycerophospholipids	Non-specified structure	NF	NF	1				serum	HILIC-MS/MS	CC		14.8+/-2.1 (OB), 11.9+/-2.6(OW) and 13.9+/-2.5(NW)		>=25 and =>29.9 (OW) and >=30 (OB)	33.5+/-2.1 (OB), 27.2+/-0.9 (OW) and 21.7+/-1.2 (NW)				32 (10 OB, 14 OW, 8 NW) 4% F%					<0.05															lower	1
Anjos et al. Journal of Proteome Research. Lipidomics Reveals Similar Changes in Serum Phospholipid Signatures of Overweight and Obese Pediatric Subjects	2019	EU	Portugal	PE 38:9	glycerophospholipids	Non-specified structure	NF	NF	1				serum	HILIC-MS/MS	CC		14.8+/-2.1 (OB), 11.9+/-2.6(OW) and 13.9+/-2.5(NW)		>=25 and =>29.9 (OW) and >=30 (OB)	33.5+/-2.1 (OB), 27.2+/-0.9 (OW) and 21.7+/-1.2 (NW)				32 (10 OB, 14 OW, 8 NW) 4% F%					<0.05															lower	1
Anjos et al. Journal of Proteome Research. Lipidomics Reveals Similar Changes in Serum Phospholipid Signatures of Overweight and Obese Pediatric Subjects	2019	EU	Portugal	PE 42:9	glycerophospholipids	Non-specified structure	NF	NF	1				serum	HILIC-MS/MS	CC		14.8+/-2.1 (OB), 11.9+/-2.6(OW) and 13.9+/-2.5(NW)		>=25 and =>29.9 (OW) and >=30 (OB)	33.5+/-2.1 (OB), 27.2+/-0.9 (OW) and 21.7+/-1.2 (NW)				32 (10 OB, 14 OW, 8 NW) 4% F%					<0.05															lower	1
Anjos et al. Journal of Proteome Research. Lipidomics Reveals Similar Changes in Serum Phospholipid Signatures of Overweight and Obese Pediatric Subjects	2019	EU	Portugal	PI 34:1, PI(16:0/18:1(9Z))	glycerophospholipids		NF	NF	1	C43H81O13P	7.28		serum	HILIC-MS/MS	CC		14.8+/-2.1 (OB), 11.9+/-2.6(OW) and 13.9+/-2.5(NW)		>=25 and =>29.9 (OW) and >=30 (OB)	33.5+/-2.1 (OB), 27.2+/-0.9 (OW) and 21.7+/-1.2 (NW)				32 (10 OB, 14 OW, 8 NW) 4% F%					<0.05															lower	1
Anjos et al. Journal of Proteome Research. Lipidomics Reveals Similar Changes in Serum Phospholipid Signatures of Overweight and Obese Pediatric Subjects	2019	EU	Portugal	PI 34:2, PI(18:1(9Z)/16:1(9Z))	glycerophospholipids	MK1018	NF	CHEBI:88626	1	C43H79O13P	7.09	x	serum	HILIC-MS/MS	CC		14.8+/-2.1 (OB), 11.9+/-2.6(OW) and 13.9+/-2.5(NW)		>=25 and =>29.9 (OW) and >=30 (OB)	33.5+/-2.1 (OB), 27.2+/-0.9 (OW) and 21.7+/-1.2 (NW)				32 (10 OB, 14 OW, 8 NW) 4% F%					<0.05															lower	1
Anjos et al. Journal of Proteome Research. Lipidomics Reveals Similar Changes in Serum Phospholipid Signatures of Overweight and Obese Pediatric Subjects	2019	EU	Portugal	PI 36:1	glycerophospholipids	Non-specified structure	NF	NF	1				serum	HILIC-MS/MS	CC		14.8+/-2.1 (OB), 11.9+/-2.6(OW) and 13.9+/-2.5(NW)		>=25 and =>29.9 (OW) and >=30 (OB)	33.5+/-2.1 (OB), 27.2+/-0.9 (OW) and 21.7+/-1.2 (NW)				32 (10 OB, 14 OW, 8 NW) 4% F%					<0.05															lower	1
Anjos et al. Journal of Proteome Research. Lipidomics Reveals Similar Changes in Serum Phospholipid Signatures of Overweight and Obese Pediatric Subjects	2019	EU	Portugal	PI 36:2, PI(18:2(9Z,12Z)/18:0)	glycerophospholipids	MK1019	NF	CHEBI:88641	1	C45H83O13P	7.62		serum	HILIC-MS/MS	CC		14.8+/-2.1 (OB), 11.9+/-2.6(OW) and 13.9+/-2.5(NW)		>=25 and =>29.9 (OW) and >=30 (OB)	33.5+/-2.1 (OB), 27.2+/-0.9 (OW) and 21.7+/-1.2 (NW)				32 (10 OB, 14 OW, 8 NW) 4% F%					<0.05															lower	1
Anjos et al. Journal of Proteome Research. Lipidomics Reveals Similar Changes in Serum Phospholipid Signatures of Overweight and Obese Pediatric Subjects	2019	EU	Portugal	PI 36:3, PI(18:2(9Z,12Z)/18:1(9Z))	glycerophospholipids	MK1020	NF	CHEBI:88633	1	C45H81O13P	7.25		serum	HILIC-MS/MS	CC		14.8+/-2.1 (OB), 11.9+/-2.6(OW) and 13.9+/-2.5(NW)		>=25 and =>29.9 (OW) and >=30 (OB)	33.5+/-2.1 (OB), 27.2+/-0.9 (OW) and 21.7+/-1.2 (NW)				32 (10 OB, 14 OW, 8 NW) 4% F%					<0.05															lower	1
Anjos et al. Journal of Proteome Research. Lipidomics Reveals Similar Changes in Serum Phospholipid Signatures of Overweight and Obese Pediatric Subjects	2019	EU	Portugal	PI 36:4, PI(18:1(9Z)/18:3(9Z,12Z,15Z))	glycerophospholipids	MK1021	NF	CHEBI:88645	1	C45H79O13P	6.9	x	serum	HILIC-MS/MS	CC		14.8+/-2.1 (OB), 11.9+/-2.6(OW) and 13.9+/-2.5(NW)		>=25 and =>29.9 (OW) and >=30 (OB)	33.5+/-2.1 (OB), 27.2+/-0.9 (OW) and 21.7+/-1.2 (NW)				32 (10 OB, 14 OW, 8 NW) 4% F%					<0.05															lower	1
Anjos et al. Journal of Proteome Research. Lipidomics Reveals Similar Changes in Serum Phospholipid Signatures of Overweight and Obese Pediatric Subjects	2019	EU	Portugal	PI 38:3, PI(20:1(11Z)/18:2(9Z,12Z))	glycerophospholipids	MK1022	NF	CHEBI:89144	1	C47H85O13P	7.73		serum	HILIC-MS/MS	CC		14.8+/-2.1 (OB), 11.9+/-2.6(OW) and 13.9+/-2.5(NW)		>=25 and =>29.9 (OW) and >=30 (OB)	33.5+/-2.1 (OB), 27.2+/-0.9 (OW) and 21.7+/-1.2 (NW)				32 (10 OB, 14 OW, 8 NW) 4% F%					<0.05															lower	1
Anjos et al. Journal of Proteome Research. Lipidomics Reveals Similar Changes in Serum Phospholipid Signatures of Overweight and Obese Pediatric Subjects	2019	EU	Portugal	PI 38:4, PI(20:4(5Z,8Z,11Z,14Z)/18:0)	glycerophospholipids	MK1023	NF	CHEBI:89110	1	C47H83O13P	7.49		serum	HILIC-MS/MS	CC		14.8+/-2.1 (OB), 11.9+/-2.6(OW) and 13.9+/-2.5(NW)		>=25 and =>29.9 (OW) and >=30 (OB)	33.5+/-2.1 (OB), 27.2+/-0.9 (OW) and 21.7+/-1.2 (NW)				32 (10 OB, 14 OW, 8 NW) 4% F%					<0.05															lower	1
Anjos et al. Journal of Proteome Research. Lipidomics Reveals Similar Changes in Serum Phospholipid Signatures of Overweight and Obese Pediatric Subjects	2019	EU	Portugal	PI 38:5, PI(16:2(9Z,12Z)/22:3(10Z,13Z,16Z))	glycerophospholipids	MK1024	NF	CHEBI:88559	1	C47H81O13P	7.07	x	serum	HILIC-MS/MS	CC		14.8+/-2.1 (OB), 11.9+/-2.6(OW) and 13.9+/-2.5(NW)		>=25 and =>29.9 (OW) and >=30 (OB)	33.5+/-2.1 (OB), 27.2+/-0.9 (OW) and 21.7+/-1.2 (NW)				32 (10 OB, 14 OW, 8 NW) 4% F%					<0.05															lower	1
Anjos et al. Journal of Proteome Research. Lipidomics Reveals Similar Changes in Serum Phospholipid Signatures of Overweight and Obese Pediatric Subjects	2019	EU	Portugal	PS 30:2, PS(16:1(9Z)/14:1(9Z))	glycerophospholipids		NF	NF	1	C36H66NO10P	3.89		serum	HILIC-MS/MS	CC		14.8+/-2.1 (OB), 11.9+/-2.6(OW) and 13.9+/-2.5(NW)		>=25 and =>29.9 (OW) and >=30 (OB)	33.5+/-2.1 (OB), 27.2+/-0.9 (OW) and 21.7+/-1.2 (NW)				32 (10 OB, 14 OW, 8 NW) 4% F%					<0.05															higher	1
Anjos et al. Journal of Proteome Research. Lipidomics Reveals Similar Changes in Serum Phospholipid Signatures of Overweight and Obese Pediatric Subjects	2019	EU	Portugal	Stearic acid	Fatty acyls - fatty acids and derivates	MK0459	C01530	CHEBI:28842	1	C18H36O2	8.02	x	serum	GC-MS	CC		14.8+/-2.1 (OB), 11.9+/-2.6(OW) and 13.9+/-2.5(NW)		>=25 and =>29.9 (OW) and >=30 (OB)	33.5+/-2.1 (OB), 27.2+/-0.9 (OW) and 21.7+/-1.2 (NW)				32 (10 OB, 14 OW, 8 NW) 4% F%					<0.05															higher	3
Anjos et al. Journal of Proteome Research. Lipidomics Reveals Similar Changes in Serum Phospholipid Signatures of Overweight and Obese Pediatric Subjects	2019	EU	Portugal	triglycerides									serum	biochemical analysis	CC		14.8+/-2.1 (OB), 11.9+/-2.6(OW) and 13.9+/-2.5(NW)		>=25 and =>29.9 (OW) and >=30 (OB)	33.5+/-2.1 (OB), 27.2+/-0.9 (OW) and 21.7+/-1.2 (NW)				32 (10 OB, 14 OW, 8 NW) 4% F%	mg/dL	82.3+/-22.9 (OB), 73.8+/-21.3 (OW)	85.6+/-54.5
Aristizabal et al. Nutrients. Concentrations of plasma free palmitoleic and dihomo-gamma linoleif fatty acids are higher in childeren with abdominal obesity	2017	USA	Colombia	arachidonic acid 20:4(n-6)	Fatty acyls - fatty acids and conjugates	MK0450	C00219	CHEBI:15843	2	C20H32O2	6.8	x	plasma	GC	CC		7.1 +/- 2.6 (NW) and 7.2+/- 2.70 (OB)			15.4 (1.5) (NW) and 19.7 (3.5) (OB)	-0.2 +/- 0.7 (NW) and 1.9 +/- 0.21 (OB)	53.7 (5.8) (NW) and 64.9 (16.5) (OB)	age and sex	58 (29 NW and 28 OB) 41% F%	mmol/L	6.96 +/- 2.35	6.75 +/- 2.05		0.729															lower	3
Aristizabal et al. Nutrients. Concentrations of plasma free palmitoleic and dihomo-gamma linoleif fatty acids are higher in childeren with abdominal obesity	2017	USA	Colombia	cholesterol	Steroids and steroid derivates - cholestane steroids								plasma	biochemical analysis	CC		7.1 +/- 2.6 (NW) and 7.2+/- 2.70 (OB)			15.4 (1.5) (NW) and 19.7 (3.5) (OB)	-0.2 +/- 0.7 (NW) and 1.9 +/- 0.21 (OB)	53.7 (5.8) (NW) and 64.9 (16.5) (OB)	age and sex	58 (29 NW and 28 OB) 41% F%	mmol/L	3.97 (1.15)	4.12 (1.26)		0.363
Aristizabal et al. Nutrients. Concentrations of plasma free palmitoleic and dihomo-gamma linoleif fatty acids are higher in childeren with abdominal obesity	2017	USA	Colombia	dihomo-gamma-linolenic 20:3(n-6)	Fatty acyls - fatty acids and conjugates	MK0509	C03242	CHEBI:53486	2	C20H34O2	7.24	x	plasma	GC	CC		7.1 +/- 2.6 (NW) and 7.2+/- 2.70 (OB)			15.4 (1.5) (NW) and 19.7 (3.5) (OB)	-0.2 +/- 0.7 (NW) and 1.9 +/- 0.21 (OB)	53.7 (5.8) (NW) and 64.9 (16.5) (OB)	age and sex	58 (29 NW and 28 OB) 41% F%	mmol/L	2.76 +/- 1.09	2.07 +/- 0.98		0.015						0.276	0.296								higher (sign.)	4
Aristizabal et al. Nutrients. Concentrations of plasma free palmitoleic and dihomo-gamma linoleif fatty acids are higher in childeren with abdominal obesity	2017	USA	Canada	Docosahexaenoic acid 22:6(n-3)	Fatty acyls - fatty acids and conjugates	MK0512	C06429	CHEBI:28125	2	C22H32O2	6.83	x	plasma	GC	CC		7.1 +/- 2.6 (NW) and 7.2+/- 2.70 (OB)			15.4 (1.5) (NW) and 19.7 (3.5) (OB)	-0.2 +/- 0.7 (NW) and 1.9 +/- 0.21 (OB)	53.7 (5.8) (NW) and 64.9 (16.5) (OB)	age and sex	59 (29 NW and 28 OB) 41% F%	mmol/L	2.34+/-0.38	2.79+/-1.80		0.22															lower	2
Aristizabal et al. Nutrients. Concentrations of plasma free palmitoleic and dihomo-gamma linoleif fatty acids are higher in childeren with abdominal obesity	2017	USA	Colombia	fasting glucose	Organooxygen compounds - carbohydrates and carbohydrate conjugates								plasma	biochemical analysis	CC		7.1 +/- 2.6 (NW) and 7.2+/- 2.70 (OB)			15.4 (1.5) (NW) and 19.7 (3.5) (OB)	-0.2 +/- 0.7 (NW) and 1.9 +/- 0.21 (OB)	53.7 (5.8) (NW) and 64.9 (16.5) (OB)	age and sex	58 (29 NW and 28 OB) 41% F%	mmol/L	4.8+/-0.3	4.9+/-0.3		0.523
Aristizabal et al. Nutrients. Concentrations of plasma free palmitoleic and dihomo-gamma linoleif fatty acids are higher in childeren with abdominal obesity	2017	USA	Colombia	fasting insulin	Peptide hormones								plasma	biochemical analysis	CC		7.1 +/- 2.6 (NW) and 7.2+/- 2.70 (OB)			15.4 (1.5) (NW) and 19.7 (3.5) (OB)	-0.2 +/- 0.7 (NW) and 1.9 +/- 0.21 (OB)	53.7 (5.8) (NW) and 64.9 (16.5) (OB)	age and sex	58 (29 NW and 28 OB) 41% F%	pmol/L	70.2 (54.7)	42.4 (24.3)		0.032
Aristizabal et al. Nutrients. Concentrations of plasma free palmitoleic and dihomo-gamma linoleif fatty acids are higher in childeren with abdominal obesity	2017	USA	Colombia	HOMA-IR									plasma	biochemical analysis	CC		7.1 +/- 2.6 (NW) and 7.2+/- 2.70 (OB)			15.4 (1.5) (NW) and 19.7 (3.5) (OB)	-0.2 +/- 0.7 (NW) and 1.9 +/- 0.21 (OB)	53.7 (5.8) (NW) and 64.9 (16.5) (OB)	age and sex	58 (29 NW and 28 OB) 41% F%		2.2 (1.8)	1.3 (0.7)		0.051																4
Aristizabal et al. Nutrients. Concentrations of plasma free palmitoleic and dihomo-gamma linoleif fatty acids are higher in childeren with abdominal obesity	2017	USA	Colombia	CRP									plasma	biochemical analysis	CC		7.1 +/- 2.6 (NW) and 7.2+/- 2.70 (OB)			15.4 (1.5) (NW) and 19.7 (3.5) (OB)	-0.2 +/- 0.7 (NW) and 1.9 +/- 0.21 (OB)	53.7 (5.8) (NW) and 64.9 (16.5) (OB)	age and sex	58 (29 NW and 28 OB) 41% F%	nmol/L	16.6 (14.2)	11.0 (7.8)		0.016
Aristizabal et al. Nutrients. Concentrations of plasma free palmitoleic and dihomo-gamma linoleif fatty acids are higher in childeren with abdominal obesity	2017	USA	Colombia	Linoleic-18:2(n-6)	Fatty acyls - lineolic acids and derivates	MK0494	C01595	CHEBI:17351	2	C18H32O2	7.06	x	plasma	GC	CC		7.1 +/- 2.6 (NW) and 7.2+/- 2.70 (OB)			15.4 (1.5) (NW) and 19.7 (3.5) (OB)	-0.2 +/- 0.7 (NW) and 1.9 +/- 0.21 (OB)	53.7 (5.8) (NW) and 64.9 (16.5) (OB)	age and sex	58 (29 NW and 28 OB) 41% F%	mmol/L	19.23 +/- 3.97	19.72 +/- 4.04		0.603															lower	7
Aristizabal et al. Nutrients. Concentrations of plasma free palmitoleic and dihomo-gamma linoleif fatty acids are higher in childeren with abdominal obesity	2017	USA	Colombia	myristic acid	Fatty acyls - fatty acids and derivates	MK0430	C06424	CHEBI:28875	2	C14H28O2	6.1	x	plasma	GC	CC		7.1 +/- 2.6 (NW) and 7.2+/- 2.70 (OB)			15.4 (1.5) (NW) and 19.7 (3.5) (OB)	-0.2 +/- 0.7 (NW) and 1.9 +/- 0.21 (OB)	53.7 (5.8) (NW) and 64.9 (16.5) (OB)	age and sex	58 (29 NW and 28 OB) 41% F%	mmol/L	0.67 +/- 0.20	0.65 +/- 0.23		0.865															higher	2
Aristizabal et al. Nutrients. Concentrations of plasma free palmitoleic and dihomo-gamma linoleif fatty acids are higher in childeren with abdominal obesity	2017	USA	Colombia	palmitic acid	Fatty acyls - fatty acids and derivates	MK0433	C00249	CHEBI:15756	2	C16H32O2	7.23	x	plasma	GC	CC		7.1 +/- 2.6 (NW) and 7.2+/- 2.70 (OB)			15.4 (1.5) (NW) and 19.7 (3.5) (OB)	-0.2 +/- 0.7 (NW) and 1.9 +/- 0.21 (OB)	53.7 (5.8) (NW) and 64.9 (16.5) (OB)	age and sex	58 (29 NW and 28 OB) 41% F%	mmol/L	27.09 +/- 3.39	26.32 +/- 3.06		0.365															higher	4
Aristizabal et al. Nutrients. Concentrations of plasma free palmitoleic and dihomo-gamma linoleif fatty acids are higher in childeren with abdominal obesity	2017	USA	Colombia	palmitoleic acid	Fatty acyls - fatty acids and conjugates	MK0432	C08362	CHEBI:28716	2	C16H30O2	6.71	x	plasma	GC	CC		7.1 +/- 2.6 (NW) and 7.2+/- 2.70 (OB)			15.4 (1.5) (NW) and 19.7 (3.5) (OB)	-0.2 +/- 0.7 (NW) and 1.9 +/- 0.21 (OB)	53.7 (5.8) (NW) and 64.9 (16.5) (OB)	age and sex	58 (29 NW and 28 OB) 41% F%	mmol/L	0.94 +/- 0.35	0.70 +/- 0.29		0.038						0.380	0.397								higher (sign.)	3
Aristizabal et al. Nutrients. Concentrations of plasma free palmitoleic and dihomo-gamma linoleif fatty acids are higher in childeren with abdominal obesity	2017	USA	Colombia	Stearic acid	Fatty acyls - fatty acids and derivates	MK0459	C01530	CHEBI:28842	2	C18H36O2	8.02	x	plasma	GC	CC		7.1 +/- 2.6 (NW) and 7.2+/- 2.70 (OB)			15.4 (1.5) (NW) and 19.7 (3.5) (OB)	-0.2 +/- 0.7 (NW) and 1.9 +/- 0.21 (OB)	53.7 (5.8) (NW) and 64.9 (16.5) (OB)	age and sex	58 (29 NW and 28 OB) 41% F%	mmol/L	15.96 +/- 1.24	16.02 +/- 1.24		0.858															higher	3
Aristizabal et al. Nutrients. Concentrations of plasma free palmitoleic and dihomo-gamma linoleif fatty acids are higher in childeren with abdominal obesity	2017	USA	Colombia	triglycerides									plasma	biochemical analysis	CC		7.1 +/- 2.6 (NW) and 7.2+/- 2.70 (OB)			15.4 (1.5) (NW) and 19.7 (3.5) (OB)	-0.2 +/- 0.7 (NW) and 1.9 +/- 0.21 (OB)	53.7 (5.8) (NW) and 64.9 (16.5) (OB)	age and sex	58 (29 NW and 28 OB) 41% F%	mmol/L	0.87 (0.45)	0.77 (0.53)		0.363
Bermudez-Cardona and Velasquez-Rodriguez. Nutrients. Proﬁle of Free Fatty Acids and Fractions of Phospholipids, Cholesterol Esters and Triglycerides in Serum of Obese Youth with and without Metabolic Syndrome	2016	USA	Colombia	Behenic acid	Fatty acyls - fatty acids and conjugates	MK1043	C08281	CHEBI:28941	1	C22H44O2	9.19	x	serum	GC-FID	C		13.9+/-4.8 (OBMS). 14.2+/4.1 (OB) and 14.0 (+/- 4.2) (NW)	12.5% prepubertal, 25.0% pubertal and 62.5% post-pubertal (for every group)	>98th percentile (OB, OBMS if diagnosis of MetS) and =<85th percentile (NW)	31.1+/-5.0 (OBMS). 27.1 +/-2.9 (0B) and 20.2 +/-2.3 (NW)		91.2+ -10.9 (OBMS). 80.5+ -5.6 (OB) and 67.6+ -2.3 (NW)		96 (32 (OBMS), 32 (OB) and 32 (NW) 44% F%		0.5 (0.2) (OBMS). 0.6 (0.2) (OB)	0.8 (0.2) (NW)		0.015															lower	1
Bermudez-Cardona and Velasquez-Rodriguez. Nutrients. Proﬁle of Free Fatty Acids and Fractions of Phospholipids, Cholesterol Esters and Triglycerides in Serum of Obese Youth with and without Metabolic Syndrome	2016	USA	Colombia	dihomo-gamma-linolenic 20:3(n-6)	Fatty acyls - fatty acids and conjugates	MK0509	C03242	CHEBI:53486	1	C20H34O2	7.24	x	serum	GC-FID	C		13.9+/-4.8 (OBMS). 14.2+/4.1 (OB) and 14.0 (+/- 4.2) (NW)	12.5% prepubertal, 25.0% pubertal and 62.5% post-pubertal (for every group)	>98th percentile (OB, OBMS if diagnosis of MetS) and =<85th percentile (NW)	31.1+/-5.0 (OBMS). 27.1 +/-2.9 (0B) and 20.2 +/-2.3 (NW)		91.2+ -10.9 (OBMS). 80.5+ -5.6 (OB) and 67.6+ -2.3 (NW)		96 (32 (OBMS), 32 (OB) and 32 (NW) 44% F%		2.8+/-0.7 (OBMS). 2.5 +/- 0.4 (OB)	2.1 +/-0.5 (NW)		<0.001						0.329	0.292	0.361	0.363		0.334				higher	4
Bermudez-Cardona and Velasquez-Rodriguez. Nutrients. Proﬁle of Free Fatty Acids and Fractions of Phospholipids, Cholesterol Esters and Triglycerides in Serum of Obese Youth with and without Metabolic Syndrome	2016	USA	Colombia	Linoleic-18:2(n-6)	Fatty acyls - lineolic acids and derivates	MK0494	C01595	CHEBI:17351	1	C18H32O2	7.06	x	serum	GC-FID	C		13.9+/-4.8 (OBMS). 14.2+/4.1 (OB) and 14.0 (+/- 4.2) (NW)	12.5% prepubertal, 25.0% pubertal and 62.5% post-pubertal (for every group)	>98th percentile (OB, OBMS if diagnosis of MetS) and =<85th percentile (NW)	31.1+/-5.0 (OBMS). 27.1 +/-2.9 (0B) and 20.2 +/-2.3 (NW)		91.2+ -10.9 (OBMS). 80.5+ -5.6 (OB) and 67.6+ -2.3 (NW)		96 (32 (OBMS), 32 (OB) and 32 (NW) 44% F%		18.0+/-2.0 (OBMS). 19.2+/-2.6 (OB)	21.0+/-2.8 (NW)		<0.001						−0.369	−0.386	−0.314	−0.310	−0.308	−0.295				lower	7
Bermudez-Cardona and Velasquez-Rodriguez. Nutrients. Proﬁle of Free Fatty Acids and Fractions of Phospholipids, Cholesterol Esters and Triglycerides in Serum of Obese Youth with and without Metabolic Syndrome	2016	USA	Colombia	Oleic acid	Fatty acyls - fatty acids and derivates	MK0467	C00712	CHEBI:16196	1	C18H34O2	7.68	x	serum	GC-FID	C		13.9+/-4.8 (OBMS). 14.2+/4.1 (OB) and 14.0 (+/- 4.2) (NW)	12.5% prepubertal, 25.0% pubertal and 62.5% post-pubertal (for every group)	>98th percentile (OB, OBMS if diagnosis of MetS) and =<85th percentile (NW)	31.1+/-5.0 (OBMS). 27.1 +/-2.9 (0B) and 20.2 +/-2.3 (NW)		91.2+ -10.9 (OBMS). 80.5+ -5.6 (OB) and 67.6+ -2.3 (NW)		96 (32 (OBMS), 32 (OB) and 32 (NW) 44% F%		16.7 (7.3) (OBMS). 14.1 (8.1) (OB)	13.5 (3.4) (NW)		<0.001						0.282	0.328	0.366	0.364	0.264	0.262				higher	2
Bermudez-Cardona and Velasquez-Rodriguez. Nutrients. Proﬁle of Free Fatty Acids and Fractions of Phospholipids, Cholesterol Esters and Triglycerides in Serum of Obese Youth with and without Metabolic Syndrome	2016	USA	Colombia	Palmitic acid	Fatty acyls - fatty acids and conjugates	MK0433	C00249	CHEBI:15756	1	C16H32O2	7.23	x	serum	GC-FID	CC		13.9+/-4.8 (OBMS). 14.2+/4.1 (OB) and 14.0 (+/- 4.2) (NW)	12.5% prepubertal, 25.0% pubertal and 62.5% post-pubertal (for every group)	>98th percentile (OB, OBMS if diagnosis of MetS) and =<85th percentile (NW)	31.1+/-5.0 (OBMS). 27.1 +/-2.9 (0B) and 20.2 +/-2.3 (NW)		91.2+ -10.9 (OBMS). 80.5+ -5.6 (OB) and 67.6+ -2.3 (NW)		96 (32 (OBMS), 32 (OB) and 32 (NW) 44% F%		30.6+/-3.4 (OBMS). 31.7+/-3.0 (OB)	33.2+/-3.0 (NW)		0.006						−0.261	−0.269	−0.368	−0.312						higher	4
Bermudez-Cardona and Velasquez-Rodriguez. Nutrients. Proﬁle of Free Fatty Acids and Fractions of Phospholipids, Cholesterol Esters and Triglycerides in Serum of Obese Youth with and without Metabolic Syndrome	2016	USA	Colombia	palmitoleic acid	Fatty acyls - fatty acids and conjugates	MK0432	C08362	CHEBI:28716	1	C16H30O2	5.89	x	serum	GC-FID	C		13.9+/-4.8 (OBMS). 14.2+/4.1 (OB) and 14.0 (+/- 4.2) (NW)	12.5% prepubertal, 25.0% pubertal and 62.5% post-pubertal (for every group)	>98th percentile (OB, OBMS if diagnosis of MetS) and =<85th percentile (NW)	31.1+/-5.0 (OBMS). 27.1 +/-2.9 (0B) and 20.2 +/-2.3 (NW)		91.2+ -10.9 (OBMS). 80.5+ -5.6 (OB) and 67.6+ -2.3 (NW)		96 (32 (OBMS), 32 (OB) and 32 (NW) 44% F%		0.9 (0.4) (OBMS). 0.8 (0.2) (OB)	0.5 (0.2) (NW)		<0.001						0.347	0.357	0.321	0.322	0.294		0.541			higher	3
Butte et al. The American Journal of Clinical Nurtition. Global metabolomic profiling targeting childhood obesity in the Hispanic population	2015	USA	Texas	Androsterone sulfate	Steroids and steroid derivates - sulfated steroids	MK0971	NF	CHEBI:83037	1	C19H30O5S	0.45	x	plasma	GC-MS, UPLC-MS/MS	CC		11.09 +/- 4.40 (NW) 11.04 +/- 3.52 (OB)	2.24+/-1.44 (NW) and 2.15+/-1.28 (OB)	>=95th percentile (OB)	19.94 +/- 3.78 (NW) and 30.07 +/- 6.70 (OB)	0.64 +/- 0.76 (NW) and 2.31 +/-0.38 (OB)		age, sex, tanner stage and obesity status	803 (450 (OB) and 353 (NW)) 50% F%		1.34+/-1.09	1.40+/-1.50		8.5*10^-6															lower	2
Butte et al. The American Journal of Clinical Nurtition. Global metabolomic profiling targeting childhood obesity in the Hispanic population	2015	USA	Texas	arachidonic acid 20:4(n-6)	Fatty acyls - fatty acids and conjugates	MK0450	C00219	CHEBI:15843	1	C11H21NO4	6.8	x	plasma	GC-MS, UPLC-MS/MS	CC		11.09 +/- 4.40 (NW) 11.04 +/- 3.52 (OB)	2.24+/-1.44 (NW) and 2.15+/-1.28 (OB)	>=95th percentile (OB)	19.94 +/- 3.78 (NW) and 30.07 +/- 6.70 (OB)	0.64 +/- 0.76 (NW) and 2.31 +/-0.38 (OB)		age, sex, tanner stage and obesity status	803 (450 (OB) and 353 (NW)) 50% F%		1.00+/-0.28	1.19+/-0.48		1.6*10^-11															lower	3
Butte et al. The American Journal of Clinical Nurtition. Global metabolomic profiling targeting childhood obesity in the Hispanic population	2015	USA	Texas	asparagine	Carboxylic acids and derivates - Amino acids, peptides, and analogues	MK0069	C00152	CHEBI:22653	1	C4H8N2O3	-3.4	x	plasma	GC/ UPLC-MS/MS	CC		11.09 +/- 4.40 (NW) 11.04 +/- 3.52 (OB)	2.24+/-1.44 (NW) and 2.15+/-1.28 (OB)	>=95th percentile (OB)	19.94 +/- 3.78 (NW) and 30.07 +/- 6.70 (OB)	0.64 +/- 0.76 (NW) and 2.31 +/-0.38 (OB)		age, sex, tanner stage and obesity status	803 (450 (OB) and 353 (NW)) 50% F%		0.95+/-0.25	1.10+/-0.30		5.8*10^-11															lower	4
Butte et al. The American Journal of Clinical Nurtition. Global metabolomic profiling targeting childhood obesity in the Hispanic population	2015	USA	Texas	butyrylcarnitine (C4)	Fatty acyls - fatty acid esters	MK0309	C02862	CHEBI:21949	1	C11H21NO4	-2.1	x	plasma	GC/ UPLC-MS/MS	CC		11.09 +/- 4.40 (NW) 11.04 +/- 3.52 (OB)	2.24+/-1.44 (NW) and 2.15+/-1.28 (OB)	>=95th percentile (OB)	19.94 +/- 3.78 (NW) and 30.07 +/- 6.70 (OB)	0.64 +/- 0.76 (NW) and 2.31 +/-0.38 (OB)		age, sex, tanner stage and obesity status	803 (450 (OB) and 353 (NW)) 50% F%		1.30 +/- 0.66	1.03 +/- 0.66		1.8*10^-15															higher	6
Butte et al. The American Journal of Clinical Nurtition. Global metabolomic profiling targeting childhood obesity in the Hispanic population	2015	USA	Texas	citrate	Carboxylic acids and derivates - tricarboxylic acids and derivates	MK0750	C00158	CHEBI:30769	1	C6H8O7	-1.3	x	plasma	GC-MS, UPLC-MS/MS	CC		11.09 +/- 4.40 (NW) 11.04 +/- 3.52 (OB)	2.24+/-1.44 (NW) and 2.15+/-1.28 (OB)	>=95th percentile (OB)	19.94 +/- 3.78 (NW) and 30.07 +/- 6.70 (OB)	0.64 +/- 0.76 (NW) and 2.31 +/-0.38 (OB)		age, sex, tanner stage and obesity status	803 (450 (OB) and 353 (NW)) 50% F%		0.96+/-0.21	1.10+/-0.29		1.7*10^-15															lower	3
Butte et al. The American Journal of Clinical Nurtition. Global metabolomic profiling targeting childhood obesity in the Hispanic population	2015	USA	Texas	Citrulline	Carboxylic acids and derivates - Amino acids, peptides, and analogues	MK0338	C00327	CHEBI:18211	1	C6H13N3O3	-3.9	x	plasma	GC/ UPLC-MS/MS	CC		11.09 +/- 4.40 (NW) 11.04 +/- 3.52 (OB)	2.24+/-1.44 (NW) and 2.15+/-1.28 (OB)	>=95th percentile (OB)	19.94 +/- 3.78 (NW) and 30.07 +/- 6.70 (OB)	0.64 +/- 0.76 (NW) and 2.31 +/-0.38 (OB)		age, sex, tanner stage and obesity status	803 (450 (OB) and 353 (NW)) 50% F%		0.97+/-0.21	1.05+/-0.24		8.6*10^-6															lower	2
Butte et al. The American Journal of Clinical Nurtition. Global metabolomic profiling targeting childhood obesity in the Hispanic population	2015	USA	Texas	Cortisone	Steroids and steroid derivates - hydroxysteroids	MK0358	C00762	CHEBI:16962	1	C21H28O5	1.98		plasma	GC-MS, UPLC-MS/MS	CC		11.09 +/- 4.40 (NW) 11.04 +/- 3.52 (OB)	2.24+/-1.44 (NW) and 2.15+/-1.28 (OB)	>=95th percentile (OB)	19.94 +/- 3.78 (NW) and 30.07 +/- 6.70 (OB)	0.64 +/- 0.76 (NW) and 2.31 +/-0.38 (OB)		age, sex, tanner stage and obesity status	803 (450 (OB) and 353 (NW)) 50% F%		0.96+/-0.21	1.06+/-0.20		7.6*10^-11															lower	1
Butte et al. The American Journal of Clinical Nurtition. Global metabolomic profiling targeting childhood obesity in the Hispanic population	2015	USA	Texas	Cortisol	Steroids and steroid derivates - hydroxysteroids		C00735		1	C21H30O5	1.79	x	plasma	GC/ UPLC-MS/MS	CCC		11.09 +/- 4.40 (NW) 11.04 +/- 3.52 (OB)	2.24+/-1.44 (NW) and 2.15+/-1.28 (OB)	>=95th percentile (OB)	19.94 +/- 3.78 (NW) and 30.07 +/- 6.70 (OB)	0.64 +/- 0.76 (NW) and 2.31 +/-0.38 (OB)		age, sex, tanner stage and obesity status	803 (450 (OB) and 353 (NW)) 50% F%	µg/L	63.33 ± 30.51	66.32 ± 30.04																	lower, not sign.	1
Butte et al. The American Journal of Clinical Nurtition. Global metabolomic profiling targeting childhood obesity in the Hispanic population	2015	USA	Texas	D-mannose	Organooxygen compounds - carbohydrates and carbohydrate conjugates	MK0261	C00159	CHEBI:37684	1	C6H12O6	-2.6	x	plasma	GC-MS, UPLC-MS/MS	CC		11.09 +/- 4.40 (NW) 11.04 +/- 3.52 (OB)	2.24+/-1.44 (NW) and 2.15+/-1.28 (OB)	>=95th percentile (OB)	19.94 +/- 3.78 (NW) and 30.07 +/- 6.70 (OB)	0.64 +/- 0.76 (NW) and 2.31 +/-0.38 (OB)		age, sex, tanner stage and obesity status	803 (450 (OB) and 353 (NW)) 50% F%		1.11+/-0.29	0.91+/-0.22		1.0*10-32															higher	2
Butte et al. The American Journal of Clinical Nurtition. Global metabolomic profiling targeting childhood obesity in the Hispanic population	2015	USA	Texas	dehydroepiandrosterone sulfate	Steroids and steroid derivates - sulfated steroids	MK1044	C04555	CHEBI:16814	1	C19H28O5S	0.49	x	plasma	GC-MS, UPLC-MS/MS	CC		11.09 +/- 4.40 (NW) 11.04 +/- 3.52 (OB)	2.24+/-1.44 (NW) and 2.15+/-1.28 (OB)	>=95th percentile (OB)	19.94 +/- 3.78 (NW) and 30.07 +/- 6.70 (OB)	0.64 +/- 0.76 (NW) and 2.31 +/-0.38 (OB)		age, sex, tanner stage and obesity status	803 (450 (OB) and 353 (NW)) 50% F%		1.28+/-0.92	1.15+/-1.04		4.6*10^-13													positively		higher	3
Butte et al. The American Journal of Clinical Nurtition. Global metabolomic profiling targeting childhood obesity in the Hispanic population	2015	USA	Texas	dihomo-gamma-linolenic 20:3(n-6)	Fatty acyls - fatty acids and conjugates	MK0509	C03242	CHEBI:53486	1	C20H34O2	7.24	x	plasma	GC-MS, UPLC-MS/MS	CC		11.09 +/- 4.40 (NW) 11.04 +/- 3.52 (OB)	2.24+/-1.44 (NW) and 2.15+/-1.28 (OB)	>=95th percentile (OB)	19.94 +/- 3.78 (NW) and 30.07 +/- 6.70 (OB)	0.64 +/- 0.76 (NW) and 2.31 +/-0.38 (OB)		age, sex, tanner stage and obesity status	803 (450 (OB) and 353 (NW)) 50% F%		1.00+/-0.43	1.14+/-0.48		1.2*10^-10															higher	4
Butte et al. The American Journal of Clinical Nurtition. Global metabolomic profiling targeting childhood obesity in the Hispanic population	2015	USA	Texas	epiandrosterone sulfate	Steroids and steroid derivates - sulfated steroids	MK0800	NF	CHEBI:83040	1	C19H30O5S	3.82	x	plasma	GC-MS, UPLC-MS/MS	CC		11.09 +/- 4.40 (NW) 11.04 +/- 3.52 (OB)	2.24+/-1.44 (NW) and 2.15+/-1.28 (OB)	>=95th percentile (OB)	19.94 +/- 3.78 (NW) and 30.07 +/- 6.70 (OB)	0.64 +/- 0.76 (NW) and 2.31 +/-0.38 (OB)		age, sex, tanner stage and obesity status	803 (450 (OB) and 353 (NW)) 50% F%		1.29+/-1.50	1.34+/-1.50		3.4*10^-6															lower	2
Butte et al. The American Journal of Clinical Nurtition. Global metabolomic profiling targeting childhood obesity in the Hispanic population	2015	USA	Texas	fasting glucose	Carbohydrates and carbohydrate conjugates - Organooxygen compounds								plasma	biochemical analysis	CC		11.09 +/- 4.40 (NW) 11.04 +/- 3.52 (OB)	2.24+/-1.44 (NW) and 2.15+/-1.28 (OB)	>=95th percentile (OB)	19.94 +/- 3.78 (NW) and 30.07 +/- 6.70 (OB)	0.64 +/- 0.76 (NW) and 2.31 +/-0.38 (OB)		age, sex, tanner stage and obesity status	803 (450 (OB) and 353 (NW)) 50% F%	mg/dL	94.38 +/- 14.02	90.63 +/- 9.57		2.2*10^-7
Butte et al. The American Journal of Clinical Nurtition. Global metabolomic profiling targeting childhood obesity in the Hispanic population	2015	USA	Texas	fasting insulin	Peptide hormones								plasma	biochemical analysis	CC		11.09 +/- 4.40 (NW) 11.04 +/- 3.52 (OB)	2.24+/-1.44 (NW) and 2.15+/-1.28 (OB)	>=95th percentile (OB)	19.94 +/- 3.78 (NW) and 30.07 +/- 6.70 (OB)	0.64 +/- 0.76 (NW) and 2.31 +/-0.38 (OB)		age, sex, tanner stage and obesity status	803 (450 (OB) and 353 (NW)) 50% F%	µU/mL	31.41 +/- 21.26	13.11 +/- 8.53		1e-32																2
Butte et al. The American Journal of Clinical Nurtition. Global metabolomic profiling targeting childhood obesity in the Hispanic population	2015	USA	Texas	glutamate	Carboxylic acids and derivates - Amino acids, peptides, and analogues	MK0085	C00302	CHEBI:18237	1	C5H9NO4	-3.5	x	plasma	GC/ UPLC-MS/MS	CC		11.09 +/- 4.40 (NW) 11.04 +/- 3.52 (OB)	2.24+/-1.44 (NW) and 2.15+/-1.28 (OB)	>=95th percentile (OB)	19.94 +/- 3.78 (NW) and 30.07 +/- 6.70 (OB)	0.64 +/- 0.76 (NW) and 2.31 +/-0.38 (OB)		age, sex, tanner stage and obesity status	803 (450 (OB) and 353 (NW)) 50% F%		1.52+/-1.45	1.19+/-1.29		9.1*10^-13															higher	6
Butte et al. The American Journal of Clinical Nurtition. Global metabolomic profiling targeting childhood obesity in the Hispanic population	2015	USA	Texas	glycine	Carboxylic acids and derivates - Amino acids, peptides, and analogues	MK0009	C00037	CHEBI:15428	1	C2H5NO2	-3.3	x	plasma	GC-MS, UPLC-MS/MS	CC		11.09 +/- 4.40 (NW) 11.04 +/- 3.52 (OB)	2.24+/-1.44 (NW) and 2.15+/-1.28 (OB)	>=95th percentile (OB)	19.94 +/- 3.78 (NW) and 30.07 +/- 6.70 (OB)	0.64 +/- 0.76 (NW) and 2.31 +/-0.38 (OB)		age, sex, tanner stage and obesity status	803 (450 (OB) and 353 (NW)) 50% F%		0.94+/-0.23	1.15+/-0.27		<0.0001															lower	6
[truncated: 563 more rows]
